# Supplementary material for: SsUbc2, a determinant of pathogenicity, functions as a key coordinator controlling global transcriptomic reprogramming during mating in sugarcane smut fungus
Source: Front Microbiol. 2022 Sep 20;13:954767. doi: 10.3389/fmicb.2022.954767 (PMC9530204; doi:10.3389/fmicb.2022.954767)
Supplement: Supplementary file 3 [file Table_2.XLSX]

## Sheet: Sheet1
Table S2. GO enrichment analysis of DEGs between Δ35-ubc2 and JG35
Upregulated genes enrichment term	Ontology	ID	Input_number	Background_number	Rich_factor	P_Value	FDR	Input	Hyperlink
cellular component organization	biological_process	GO:0016043	42	159	1.25322	0.03187	0.964043	g_000009|g_000231|g_000760|g_001451|g_001610|g_001614|g_001766|g_002050|g_002094|g_002281|g_002356|g_002598|g_002650|g_002715|g_002769|g_002847|g_002980|g_003990|g_004099|g_004122|g_004132|g_004176|g_004200|g_004214|g_004277|g_004354|g_004467|g_004889|g_004984|g_005001|g_005172|g_005372|g_005448|g_005495|g_005542|g_005695|g_005908|g_006053|g_006199|g_006263|g_006370|g_006624	http://amigo.geneontology.org/amigo/term/GO:0016043
carbohydrate metabolic process	biological_process	GO:0005975	40	121	1.56838	0.00046	0.0811133	g_000204|g_000244|g_000369|g_000447|g_000461|g_000668|g_000774|g_001325|g_001511|g_002306|g_002681|g_002736|g_003293|g_003333|g_003357|g_003934|g_003999|g_004107|g_004249|g_004286|g_004374|g_004411|g_004429|g_004445|g_004466|g_004537|g_004562|g_004585|g_004613|g_004648|g_004692|g_004748|g_005068|g_005080|g_005174|g_005203|g_005741|g_006140|g_006410|g_006576	http://amigo.geneontology.org/amigo/term/GO:0005975
organelle organization	biological_process	GO:0006996	37	114	1.53983	0.00113	0.167627	g_000009|g_000231|g_000760|g_001451|g_001614|g_001766|g_002050|g_002094|g_002281|g_002356|g_002598|g_002650|g_002715|g_002769|g_002847|g_002980|g_003990|g_004099|g_004122|g_004277|g_004354|g_004467|g_004889|g_004984|g_005001|g_005172|g_005372|g_005448|g_005495|g_005542|g_005695|g_005908|g_006053|g_006199|g_006263|g_006370|g_006624	http://amigo.geneontology.org/amigo/term/GO:0006996
carbohydrate derivative metabolic process	biological_process	GO:1901135	28	95	1.39833	0.01903	0.890436	g_000106|g_000215|g_000228|g_000465|g_001296|g_001435|g_001598|g_001873|g_001890|g_001910|g_002266|g_002412|g_002592|g_003333|g_003701|g_003979|g_004162|g_004216|g_004265|g_004945|g_005157|g_005485|g_005703|g_006140|g_006310|g_006523|g_006576|g_006596	http://amigo.geneontology.org/amigo/term/GO:1901135
cell cycle	biological_process	GO:0007049	20	39	2.433	1.4e-05	0.011109	g_000231|g_000421|g_000856|g_000900|g_001413|g_001583|g_001697|g_002050|g_002094|g_002316|g_002356|g_002447|g_003273|g_003990|g_004754|g_004933|g_006053|g_006263|g_006485|g_006624	http://amigo.geneontology.org/amigo/term/GO:0007049
microtubule-based process	biological_process	GO:0007017	17	25	3.22615	2.7e-07	0.00042849	g_001372|g_001555|g_001858|g_002506|g_002524|g_002973|g_004122|g_004210|g_004354|g_004984|g_005000|g_005258|g_005495|g_006199|g_006430|g_006432|g_006654	http://amigo.geneontology.org/amigo/term/GO:0007017
chromosome organization	biological_process	GO:0051276	16	45	1.68688	0.01192	0.610227	g_000231|g_000760|g_001614|g_002050|g_002094|g_002650|g_002715|g_002847|g_002980|g_003990|g_005372|g_005542|g_005695|g_006053|g_006263|g_006370	http://amigo.geneontology.org/amigo/term/GO:0051276
cytoskeleton organization	biological_process	GO:0007010	14	24	2.76753	4.4e-05	0.023276	g_001451|g_001766|g_002598|g_002769|g_004099|g_004122|g_004354|g_004889|g_004984|g_005001|g_005172|g_005495|g_006199|g_006624	http://amigo.geneontology.org/amigo/term/GO:0007010
cell cycle process	biological_process	GO:0022402	13	24	2.56985	0.00023	0.0535612	g_000231|g_000421|g_000856|g_001697|g_002050|g_002094|g_002356|g_003990|g_004754|g_004933|g_006053|g_006263|g_006624	http://amigo.geneontology.org/amigo/term/GO:0022402
DNA replication	biological_process	GO:0006260	11	30	1.73959	0.02771	0.919812	g_000331|g_002298|g_002502|g_002671|g_002777|g_003392|g_004103|g_004293|g_004328|g_005195|g_005742	http://amigo.geneontology.org/amigo/term/GO:0006260
chromosome segregation	biological_process	GO:0007059	10	16	2.96521	0.00027	0.0535612	g_000231|g_000856|g_001697|g_002050|g_002094|g_002356|g_003990|g_004933|g_006053|g_006263	http://amigo.geneontology.org/amigo/term/GO:0007059
nuclear chromosome segregation	biological_process	GO:0098813	10	16	2.96521	0.00027	0.0535612	g_000231|g_000856|g_001697|g_002050|g_002094|g_002356|g_003990|g_004933|g_006053|g_006263	http://amigo.geneontology.org/amigo/term/GO:0098813
mitotic cell cycle	biological_process	GO:0000278	10	21	2.25921	0.0044	0.358518	g_000231|g_000900|g_001413|g_002050|g_003273|g_003990|g_004754|g_006053|g_006263|g_006624	http://amigo.geneontology.org/amigo/term/GO:0000278
movement of cell or subcellular component	biological_process	GO:0006928	9	13	3.28455	0.00018	0.0535612	g_001372|g_001555|g_002506|g_002524|g_004210|g_005000|g_006430|g_006432|g_006654	http://amigo.geneontology.org/amigo/term/GO:0006928
microtubule-based movement	biological_process	GO:0007018	9	13	3.28455	0.00018	0.0535612	g_001372|g_001555|g_002506|g_002524|g_004210|g_005000|g_006430|g_006432|g_006654	http://amigo.geneontology.org/amigo/term/GO:0007018
actin filament-based process	biological_process	GO:0030029	9	17	2.51171	0.00279	0.245985	g_001451|g_001766|g_002598|g_002769|g_004099|g_004889|g_005001|g_005172|g_006624	http://amigo.geneontology.org/amigo/term/GO:0030029
actin cytoskeleton organization	biological_process	GO:0030036	9	17	2.51171	0.00279	0.245985	g_001451|g_001766|g_002598|g_002769|g_004099|g_004889|g_005001|g_005172|g_006624	http://amigo.geneontology.org/amigo/term/GO:0030036
supramolecular fiber organization	biological_process	GO:0097435	9	18	2.37217	0.00459	0.358518	g_001766|g_002598|g_002769|g_004099|g_004122|g_004889|g_004984|g_005495|g_006199	http://amigo.geneontology.org/amigo/term/GO:0097435
nucleoside monophosphate biosynthetic process	biological_process	GO:0009124	9	24	1.77913	0.03892	0.964043	g_000106|g_000465|g_001890|g_001910|g_002412|g_003333|g_004451|g_006140|g_006576	http://amigo.geneontology.org/amigo/term/GO:0009124
nuclear division	biological_process	GO:0000280	7	14	2.37217	0.01244	0.616946	g_000231|g_002050|g_002094|g_002356|g_003990|g_006053|g_006263	http://amigo.geneontology.org/amigo/term/GO:0000280
protein polymerization	biological_process	GO:0051258	7	15	2.21403	0.01934	0.890436	g_001766|g_004099|g_004122|g_004889|g_004984|g_005495|g_006199	http://amigo.geneontology.org/amigo/term/GO:0051258
organelle fission	biological_process	GO:0048285	7	17	1.95355	0.04024	0.964043	g_000231|g_002050|g_002094|g_002356|g_003990|g_006053|g_006263	http://amigo.geneontology.org/amigo/term/GO:0048285
mitotic cell cycle process	biological_process	GO:1903047	7	17	1.95355	0.04024	0.964043	g_000231|g_002050|g_003990|g_004754|g_006053|g_006263|g_006624	http://amigo.geneontology.org/amigo/term/GO:1903047
methylation	biological_process	GO:0032259	6	12	2.37217	0.02069	0.890436	g_002673|g_004189|g_004201|g_004474|g_004894|g_005372	http://amigo.geneontology.org/amigo/term/GO:0032259
macromolecule methylation	biological_process	GO:0043414	6	12	2.37217	0.02069	0.890436	g_002673|g_004189|g_004201|g_004474|g_004894|g_005372	http://amigo.geneontology.org/amigo/term/GO:0043414
pyridine-containing compound metabolic process	biological_process	GO:0072524	6	14	2.03329	0.04663	0.964043	g_001324|g_001435|g_002730|g_003333|g_006140|g_006576	http://amigo.geneontology.org/amigo/term/GO:0072524
microtubule cytoskeleton organization	biological_process	GO:0000226	5	7	3.38882	0.00497	0.358518	g_004122|g_004354|g_004984|g_005495|g_006199	http://amigo.geneontology.org/amigo/term/GO:0000226
hexose metabolic process	biological_process	GO:0019318	5	7	3.38882	0.00497	0.358518	g_000668|g_000774|g_003934|g_004537|g_004648	http://amigo.geneontology.org/amigo/term/GO:0019318
cell cycle checkpoint	biological_process	GO:0000075	5	8	2.96521	0.01105	0.584545	g_001583|g_002316|g_002447|g_003990|g_006485	http://amigo.geneontology.org/amigo/term/GO:0000075
DNA-dependent DNA replication	biological_process	GO:0006261	5	8	2.96521	0.01105	0.584545	g_000331|g_002298|g_004293|g_004328|g_005742	http://amigo.geneontology.org/amigo/term/GO:0006261
negative regulation of cell cycle	biological_process	GO:0045786	5	9	2.63575	0.02076	0.890436	g_001583|g_002316|g_002447|g_003990|g_006485	http://amigo.geneontology.org/amigo/term/GO:0045786
mitotic sister chromatid segregation	biological_process	GO:0000070	5	10	2.37217	0.03472	0.964043	g_000231|g_002050|g_003990|g_006053|g_006263	http://amigo.geneontology.org/amigo/term/GO:0000070
sister chromatid segregation	biological_process	GO:0000819	5	10	2.37217	0.03472	0.964043	g_000231|g_002050|g_003990|g_006053|g_006263	http://amigo.geneontology.org/amigo/term/GO:0000819
pyridine nucleotide metabolic process	biological_process	GO:0019362	5	10	2.37217	0.03472	0.964043	g_001324|g_001435|g_003333|g_006140|g_006576	http://amigo.geneontology.org/amigo/term/GO:0019362
nicotinamide nucleotide metabolic process	biological_process	GO:0046496	5	10	2.37217	0.03472	0.964043	g_001324|g_001435|g_003333|g_006140|g_006576	http://amigo.geneontology.org/amigo/term/GO:0046496
aminoglycan metabolic process	biological_process	GO:0006022	4	4	4.74434	0.00169	0.167627	g_000215|g_000228|g_001296|g_003701	http://amigo.geneontology.org/amigo/term/GO:0006022
aminoglycan biosynthetic process	biological_process	GO:0006023	4	4	4.74434	0.00169	0.167627	g_000215|g_000228|g_001296|g_003701	http://amigo.geneontology.org/amigo/term/GO:0006023
chitin metabolic process	biological_process	GO:0006030	4	4	4.74434	0.00169	0.167627	g_000215|g_000228|g_001296|g_003701	http://amigo.geneontology.org/amigo/term/GO:0006030
chitin biosynthetic process	biological_process	GO:0006031	4	4	4.74434	0.00169	0.167627	g_000215|g_000228|g_001296|g_003701	http://amigo.geneontology.org/amigo/term/GO:0006031
glucosamine-containing compound metabolic process	biological_process	GO:1901071	4	4	4.74434	0.00169	0.167627	g_000215|g_000228|g_001296|g_003701	http://amigo.geneontology.org/amigo/term/GO:1901071
glucosamine-containing compound biosynthetic process	biological_process	GO:1901073	4	4	4.74434	0.00169	0.167627	g_000215|g_000228|g_001296|g_003701	http://amigo.geneontology.org/amigo/term/GO:1901073
DNA damage checkpoint	biological_process	GO:0000077	4	5	3.79548	0.00709	0.416734	g_001583|g_002316|g_002447|g_006485	http://amigo.geneontology.org/amigo/term/GO:0000077
microtubule nucleation	biological_process	GO:0007020	4	5	3.79548	0.00709	0.416734	g_004122|g_004984|g_005495|g_006199	http://amigo.geneontology.org/amigo/term/GO:0007020
microtubule polymerization or depolymerization	biological_process	GO:0031109	4	5	3.79548	0.00709	0.416734	g_004122|g_004984|g_005495|g_006199	http://amigo.geneontology.org/amigo/term/GO:0031109
DNA integrity checkpoint	biological_process	GO:0031570	4	5	3.79548	0.00709	0.416734	g_001583|g_002316|g_002447|g_006485	http://amigo.geneontology.org/amigo/term/GO:0031570
microtubule polymerization	biological_process	GO:0046785	4	5	3.79548	0.00709	0.416734	g_004122|g_004984|g_005495|g_006199	http://amigo.geneontology.org/amigo/term/GO:0046785
amino sugar metabolic process	biological_process	GO:0006040	4	7	2.71105	0.03508	0.964043	g_000215|g_000228|g_001296|g_003701	http://amigo.geneontology.org/amigo/term/GO:0006040
amino sugar biosynthetic process	biological_process	GO:0046349	4	7	2.71105	0.03508	0.964043	g_000215|g_000228|g_001296|g_003701	http://amigo.geneontology.org/amigo/term/GO:0046349
galactose metabolic process	biological_process	GO:0006012	3	3	4.74434	0.00837	0.4744	g_003934|g_004537|g_004648	http://amigo.geneontology.org/amigo/term/GO:0006012
glycolytic process	biological_process	GO:0006096	3	4	3.55826	0.0284	0.919812	g_003333|g_006140|g_006576	http://amigo.geneontology.org/amigo/term/GO:0006096
nucleoside diphosphate phosphorylation	biological_process	GO:0006165	3	4	3.55826	0.0284	0.919812	g_003333|g_006140|g_006576	http://amigo.geneontology.org/amigo/term/GO:0006165
DNA replication initiation	biological_process	GO:0006270	3	4	3.55826	0.0284	0.919812	g_000331|g_004293|g_004328	http://amigo.geneontology.org/amigo/term/GO:0006270
ATP generation from ADP	biological_process	GO:0006757	3	4	3.55826	0.0284	0.919812	g_003333|g_006140|g_006576	http://amigo.geneontology.org/amigo/term/GO:0006757
attachment of spindle microtubules to kinetochore	biological_process	GO:0008608	3	4	3.55826	0.0284	0.919812	g_000856|g_001697|g_004933	http://amigo.geneontology.org/amigo/term/GO:0008608
purine nucleoside diphosphate metabolic process	biological_process	GO:0009135	3	4	3.55826	0.0284	0.919812	g_003333|g_006140|g_006576	http://amigo.geneontology.org/amigo/term/GO:0009135
purine ribonucleoside diphosphate metabolic process	biological_process	GO:0009179	3	4	3.55826	0.0284	0.919812	g_003333|g_006140|g_006576	http://amigo.geneontology.org/amigo/term/GO:0009179
ribonucleoside diphosphate metabolic process	biological_process	GO:0009185	3	4	3.55826	0.0284	0.919812	g_003333|g_006140|g_006576	http://amigo.geneontology.org/amigo/term/GO:0009185
pyruvate biosynthetic process	biological_process	GO:0042866	3	4	3.55826	0.0284	0.919812	g_003333|g_006140|g_006576	http://amigo.geneontology.org/amigo/term/GO:0042866
ADP metabolic process	biological_process	GO:0046031	3	4	3.55826	0.0284	0.919812	g_003333|g_006140|g_006576	http://amigo.geneontology.org/amigo/term/GO:0046031
nucleotide phosphorylation	biological_process	GO:0046939	3	4	3.55826	0.0284	0.919812	g_003333|g_006140|g_006576	http://amigo.geneontology.org/amigo/term/GO:0046939
nucleobase metabolic process	biological_process	GO:0009112	2	2	4.74434	0.04132	0.964043	g_004171|g_004438	http://amigo.geneontology.org/amigo/term/GO:0009112
maintenance of protein location in cell	biological_process	GO:0032507	2	2	4.74434	0.04132	0.964043	g_006156|g_006624	http://amigo.geneontology.org/amigo/term/GO:0032507
meiotic chromosome segregation	biological_process	GO:0045132	2	2	4.74434	0.04132	0.964043	g_002094|g_002356	http://amigo.geneontology.org/amigo/term/GO:0045132
maintenance of protein location	biological_process	GO:0045185	2	2	4.74434	0.04132	0.964043	g_006156|g_006624	http://amigo.geneontology.org/amigo/term/GO:0045185
meiotic cell cycle	biological_process	GO:0051321	2	2	4.74434	0.04132	0.964043	g_002094|g_002356	http://amigo.geneontology.org/amigo/term/GO:0051321
maintenance of location in cell	biological_process	GO:0051651	2	2	4.74434	0.04132	0.964043	g_006156|g_006624	http://amigo.geneontology.org/amigo/term/GO:0051651
meiotic nuclear division	biological_process	GO:0140013	2	2	4.74434	0.04132	0.964043	g_002094|g_002356	http://amigo.geneontology.org/amigo/term/GO:0140013
meiotic cell cycle process	biological_process	GO:1903046	2	2	4.74434	0.04132	0.964043	g_002094|g_002356	http://amigo.geneontology.org/amigo/term/GO:1903046
chromosome	cellular_component	GO:0005694	17	41	2.1363	0.00048	0.03775	g_000231|g_000291|g_000760|g_001067|g_001365|g_001614|g_002050|g_002447|g_002715|g_003434|g_004160|g_004518|g_004899|g_005565|g_005742|g_006053|g_006370	http://amigo.geneontology.org/amigo/term/GO:0005694
chromosomal part	cellular_component	GO:0044427	15	33	2.34194	0.00031	0.0351075	g_000231|g_000291|g_000760|g_001067|g_001365|g_001614|g_002050|g_002447|g_002715|g_003434|g_004160|g_004518|g_004899|g_005742|g_006053	http://amigo.geneontology.org/amigo/term/GO:0044427
cytoskeleton	cellular_component	GO:0005856	12	21	2.94415	8e-05	0.01812	g_001555|g_001766|g_002769|g_003823|g_004089|g_004244|g_004818|g_004889|g_006183|g_006203|g_006216|g_006654	http://amigo.geneontology.org/amigo/term/GO:0005856
cytoskeletal part	cellular_component	GO:0044430	10	19	2.71172	0.00079	0.0447338	g_001555|g_001766|g_003823|g_004089|g_004244|g_004818|g_004889|g_006183|g_006216|g_006654	http://amigo.geneontology.org/amigo/term/GO:0044430
chromosomal region	cellular_component	GO:0098687	8	10	4.12181	4.1e-05	0.01812	g_000291|g_000760|g_001067|g_001365|g_001614|g_002715|g_004160|g_006053	http://amigo.geneontology.org/amigo/term/GO:0098687
chromosome, centromeric region	cellular_component	GO:0000775	7	9	4.00732	0.00018	0.02718	g_000291|g_001067|g_001365|g_001614|g_002715|g_004160|g_006053	http://amigo.geneontology.org/amigo/term/GO:0000775
microtubule cytoskeleton	cellular_component	GO:0015630	7	10	3.60658	0.0005	0.03775	g_001555|g_003823|g_004089|g_004244|g_004818|g_006183|g_006654	http://amigo.geneontology.org/amigo/term/GO:0015630
membrane coat	cellular_component	GO:0030117	7	12	3.00549	0.00236	0.106908	g_000036|g_001341|g_001575|g_003316|g_006232|g_006299|g_006331	http://amigo.geneontology.org/amigo/term/GO:0030117
coated membrane	cellular_component	GO:0048475	7	12	3.00549	0.00236	0.106908	g_000036|g_001341|g_001575|g_003316|g_006232|g_006299|g_006331	http://amigo.geneontology.org/amigo/term/GO:0048475
actin cytoskeleton	cellular_component	GO:0015629	7	14	2.57613	0.00727	0.274442	g_001766|g_002769|g_004089|g_004244|g_004889|g_006183|g_006216	http://amigo.geneontology.org/amigo/term/GO:0015629
kinetochore	cellular_component	GO:0000776	6	8	3.8642	0.00077	0.0447338	g_001067|g_001365|g_001614|g_002715|g_004160|g_006053	http://amigo.geneontology.org/amigo/term/GO:0000776
condensed chromosome	cellular_component	GO:0000793	5	8	3.22016	0.00723	0.274442	g_000231|g_001067|g_002050|g_002447|g_003434	http://amigo.geneontology.org/amigo/term/GO:0000793
microtubule associated complex	cellular_component	GO:0005875	4	6	3.43484	0.01261	0.43941	g_001555|g_004089|g_004244|g_006183	http://amigo.geneontology.org/amigo/term/GO:0005875
AP-type membrane coat adaptor complex	cellular_component	GO:0030119	4	7	2.94415	0.02517	0.482728	g_001575|g_003316|g_006232|g_006331	http://amigo.geneontology.org/amigo/term/GO:0030119
Golgi apparatus	cellular_component	GO:0005794	4	8	2.57613	0.04312	0.51653	g_000036|g_002869|g_003316|g_006268	http://amigo.geneontology.org/amigo/term/GO:0005794
Golgi apparatus part	cellular_component	GO:0044431	4	8	2.57613	0.04312	0.51653	g_000036|g_002869|g_003316|g_006268	http://amigo.geneontology.org/amigo/term/GO:0044431
Golgi-associated vesicle	cellular_component	GO:0005798	3	4	3.8642	0.02165	0.482728	g_000036|g_003316|g_006299	http://amigo.geneontology.org/amigo/term/GO:0005798
dynactin complex	cellular_component	GO:0005869	3	4	3.8642	0.02165	0.482728	g_004089|g_004244|g_006183	http://amigo.geneontology.org/amigo/term/GO:0005869
Golgi-associated vesicle membrane	cellular_component	GO:0030660	3	4	3.8642	0.02165	0.482728	g_000036|g_003316|g_006299	http://amigo.geneontology.org/amigo/term/GO:0030660
intrinsic component of mitochondrial inner membrane	cellular_component	GO:0031304	3	4	3.8642	0.02165	0.482728	g_002281|g_002604|g_004095	http://amigo.geneontology.org/amigo/term/GO:0031304
integral component of mitochondrial inner membrane	cellular_component	GO:0031305	3	4	3.8642	0.02165	0.482728	g_002281|g_002604|g_004095	http://amigo.geneontology.org/amigo/term/GO:0031305
integral component of mitochondrial membrane	cellular_component	GO:0032592	3	4	3.8642	0.02165	0.482728	g_002281|g_002604|g_004095	http://amigo.geneontology.org/amigo/term/GO:0032592
intrinsic component of mitochondrial membrane	cellular_component	GO:0098573	3	4	3.8642	0.02165	0.482728	g_002281|g_002604|g_004095	http://amigo.geneontology.org/amigo/term/GO:0098573
vesicle membrane	cellular_component	GO:0012506	3	5	3.09136	0.04675	0.51653	g_000036|g_003316|g_006299	http://amigo.geneontology.org/amigo/term/GO:0012506
clathrin coat	cellular_component	GO:0030118	3	5	3.09136	0.04675	0.51653	g_001575|g_003316|g_006331	http://amigo.geneontology.org/amigo/term/GO:0030118
vesicle coat	cellular_component	GO:0030120	3	5	3.09136	0.04675	0.51653	g_000036|g_003316|g_006299	http://amigo.geneontology.org/amigo/term/GO:0030120
clathrin adaptor complex	cellular_component	GO:0030131	3	5	3.09136	0.04675	0.51653	g_001575|g_003316|g_006331	http://amigo.geneontology.org/amigo/term/GO:0030131
cytoplasmic vesicle membrane	cellular_component	GO:0030659	3	5	3.09136	0.04675	0.51653	g_000036|g_003316|g_006299	http://amigo.geneontology.org/amigo/term/GO:0030659
coated vesicle membrane	cellular_component	GO:0030662	3	5	3.09136	0.04675	0.51653	g_000036|g_003316|g_006299	http://amigo.geneontology.org/amigo/term/GO:0030662
proton-transporting V-type ATPase, V1 domain	cellular_component	GO:0033180	3	5	3.09136	0.04675	0.51653	g_001032|g_003274|g_004266	http://amigo.geneontology.org/amigo/term/GO:0033180
condensed nuclear chromosome	cellular_component	GO:0000794	2	2	5.15226	0.0341	0.482728	g_001067|g_002447	http://amigo.geneontology.org/amigo/term/GO:0000794
condensin complex	cellular_component	GO:0000796	2	2	5.15226	0.0341	0.482728	g_000231|g_002050	http://amigo.geneontology.org/amigo/term/GO:0000796
microtubule	cellular_component	GO:0005874	2	2	5.15226	0.0341	0.482728	g_003823|g_006654	http://amigo.geneontology.org/amigo/term/GO:0005874
epsilon DNA polymerase complex	cellular_component	GO:0008622	2	2	5.15226	0.0341	0.482728	g_004899|g_005742	http://amigo.geneontology.org/amigo/term/GO:0008622
glycerol-3-phosphate dehydrogenase complex	cellular_component	GO:0009331	2	2	5.15226	0.0341	0.482728	g_000132|g_004265	http://amigo.geneontology.org/amigo/term/GO:0009331
DNA packaging complex	cellular_component	GO:0044815	2	2	5.15226	0.0341	0.482728	g_000231|g_002050	http://amigo.geneontology.org/amigo/term/GO:0044815
MICOS complex	cellular_component	GO:0061617	2	2	5.15226	0.0341	0.482728	g_002281|g_002604	http://amigo.geneontology.org/amigo/term/GO:0061617
supramolecular complex	cellular_component	GO:0099080	2	2	5.15226	0.0341	0.482728	g_003823|g_006654	http://amigo.geneontology.org/amigo/term/GO:0099080
supramolecular polymer	cellular_component	GO:0099081	2	2	5.15226	0.0341	0.482728	g_003823|g_006654	http://amigo.geneontology.org/amigo/term/GO:0099081
supramolecular fiber	cellular_component	GO:0099512	2	2	5.15226	0.0341	0.482728	g_003823|g_006654	http://amigo.geneontology.org/amigo/term/GO:0099512
polymeric cytoskeletal fiber	cellular_component	GO:0099513	2	2	5.15226	0.0341	0.482728	g_003823|g_006654	http://amigo.geneontology.org/amigo/term/GO:0099513
catalytic activity	molecular_function	GO:0003824	234	1073	1.06143	0.02749	1	g_000106|g_000119|g_000120|g_000173|g_000215|g_000228|g_000229|g_000244|g_000369|g_000447|g_000461|g_000528|g_000562|g_000584|g_000644|g_000721|g_000775|g_001032|g_001132|g_001134|g_001265|g_001276|g_001296|g_001324|g_001370|g_001371|g_001435|g_001454|g_001467|g_001468|g_001481|g_001484|g_001491|g_001511|g_001555|g_001560|g_001598|g_001701|g_001707|g_001813|g_001815|g_001818|g_001826|g_001829|g_0…	http://amigo.geneontology.org/amigo/term/GO:0003824
protein binding	molecular_function	GO:0005515	33	115	1.39666	0.01544	1	g_000449|g_000749|g_001341|g_001791|g_001838|g_002543|g_002598|g_002709|g_002769|g_003687|g_003823|g_004099|g_004122|g_004166|g_004180|g_004251|g_004317|g_004354|g_004738|g_004891|g_004984|g_005050|g_005076|g_005207|g_005214|g_005403|g_005495|g_005636|g_006088|g_006091|g_006199|g_006203|g_006214	http://amigo.geneontology.org/amigo/term/GO:0005515
cytoskeletal protein binding	molecular_function	GO:0008092	17	24	3.44756	9.6e-08	7.8624e-05	g_000449|g_000749|g_001791|g_001838|g_002543|g_002598|g_002769|g_003823|g_004099|g_004122|g_004354|g_004984|g_005495|g_005636|g_006091|g_006199|g_006203	http://amigo.geneontology.org/amigo/term/GO:0008092
tubulin binding	molecular_function	GO:0015631	8	11	3.53974	0.00024	0.09828	g_002543|g_003823|g_004122|g_004354|g_004984|g_005495|g_005636|g_006199	http://amigo.geneontology.org/amigo/term/GO:0015631
actin binding	molecular_function	GO:0003779	7	11	3.09727	0.00201	0.329238	g_000449|g_000749|g_001838|g_002598|g_002769|g_006091|g_006203	http://amigo.geneontology.org/amigo/term/GO:0003779
UDP-glycosyltransferase activity	molecular_function	GO:0008194	7	11	3.09727	0.00201	0.329238	g_000215|g_000228|g_001296|g_003701|g_004162|g_004286|g_004945	http://amigo.geneontology.org/amigo/term/GO:0008194
secondary active transmembrane transporter activity	molecular_function	GO:0015291	6	13	2.24637	0.03077	1	g_000776|g_002695|g_002719|g_002772|g_004343|g_004584	http://amigo.geneontology.org/amigo/term/GO:0015291
acetylglucosaminyltransferase activity	molecular_function	GO:0008375	5	7	3.47653	0.00478	0.65247	g_000215|g_000228|g_001296|g_003701|g_004945	http://amigo.geneontology.org/amigo/term/GO:0008375
anion transmembrane transporter activity	molecular_function	GO:0008509	5	10	2.43357	0.03357	1	g_002695|g_003825|g_004343|g_004454|g_004469	http://amigo.geneontology.org/amigo/term/GO:0008509
chitin synthase activity	molecular_function	GO:0004100	4	4	4.86714	0.00164	0.329238	g_000215|g_000228|g_001296|g_003701	http://amigo.geneontology.org/amigo/term/GO:0004100
microtubule binding	molecular_function	GO:0008017	4	5	3.89371	0.00687	0.703316	g_002543|g_003823|g_004354|g_005636	http://amigo.geneontology.org/amigo/term/GO:0008017
gamma-tubulin binding	molecular_function	GO:0043015	4	5	3.89371	0.00687	0.703316	g_004122|g_004984|g_005495|g_006199	http://amigo.geneontology.org/amigo/term/GO:0043015
serine-type carboxypeptidase activity	molecular_function	GO:0004185	4	7	2.78122	0.03407	1	g_001560|g_002038|g_004550|g_004551	http://amigo.geneontology.org/amigo/term/GO:0004185
serine-type exopeptidase activity	molecular_function	GO:0070008	4	7	2.78122	0.03407	1	g_001560|g_002038|g_004550|g_004551	http://amigo.geneontology.org/amigo/term/GO:0070008
organic anion transmembrane transporter activity	molecular_function	GO:0008514	3	3	4.86714	0.00816	0.74256	g_003825|g_004454|g_004469	http://amigo.geneontology.org/amigo/term/GO:0008514
aminoacyl-tRNA hydrolase activity	molecular_function	GO:0004045	2	2	4.86714	0.04061	1	g_004521|g_005396	http://amigo.geneontology.org/amigo/term/GO:0004045
fatty acid synthase activity	molecular_function	GO:0004312	2	2	4.86714	0.04061	1	g_001484|g_004629	http://amigo.geneontology.org/amigo/term/GO:0004312
glutathione transferase activity	molecular_function	GO:0004364	2	2	4.86714	0.04061	1	g_004113|g_004165	http://amigo.geneontology.org/amigo/term/GO:0004364
GDP-dissociation inhibitor activity	molecular_function	GO:0005092	2	2	4.86714	0.04061	1	g_003420|g_003716	http://amigo.geneontology.org/amigo/term/GO:0005092
organic acid transmembrane transporter activity	molecular_function	GO:0005342	2	2	4.86714	0.04061	1	g_003825|g_004454	http://amigo.geneontology.org/amigo/term/GO:0005342
hydrolase activity, acting on ether bonds	molecular_function	GO:0016801	2	2	4.86714	0.04061	1	g_004513|g_004605	http://amigo.geneontology.org/amigo/term/GO:0016801
ether hydrolase activity	molecular_function	GO:0016803	2	2	4.86714	0.04061	1	g_004513|g_004605	http://amigo.geneontology.org/amigo/term/GO:0016803
hydrolase activity, acting on carbon-nitrogen (but not peptide) bonds, in cyclic amides	molecular_function	GO:0016812	2	2	4.86714	0.04061	1	g_004171|g_004438	http://amigo.geneontology.org/amigo/term/GO:0016812
cis-stilbene-oxide hydrolase activity	molecular_function	GO:0033961	2	2	4.86714	0.04061	1	g_004513|g_004605	http://amigo.geneontology.org/amigo/term/GO:0033961
carboxylic acid transmembrane transporter activity	molecular_function	GO:0046943	2	2	4.86714	0.04061	1	g_003825|g_004454	http://amigo.geneontology.org/amigo/term/GO:0046943
Downregulated genes enrichment term	Ontology	ID	Input_number	Background_number	Rich_factor	P_Value	FDR	Input	Hyperlink
localization	biological_process	GO:0051179	64	295	1.41286	0.00481	0.424082	g_000323|g_000402|g_000649|g_000766|g_000891|g_001030|g_001118|g_001212|g_001238|g_001399|g_001461|g_001506|g_001753|g_001775|g_001779|g_001896|g_001956|g_001968|g_001969|g_002046|g_002135|g_002172|g_002353|g_002473|g_002866|g_003142|g_003204|g_003419|g_003483|g_003511|g_003512|g_003524|g_003542|g_003548|g_003556|g_003559|g_003604|g_003620|g_003657|g_003664|g_003867|g_003895|g_003995|g_004530|g_0…	http://amigo.geneontology.org/amigo/term/GO:0051179
establishment of localization	biological_process	GO:0051234	63	287	1.42956	0.00384	0.424082	g_000323|g_000402|g_000649|g_000766|g_000891|g_001030|g_001118|g_001212|g_001238|g_001399|g_001461|g_001506|g_001753|g_001775|g_001779|g_001896|g_001956|g_001968|g_001969|g_002046|g_002135|g_002172|g_002353|g_002473|g_002866|g_003142|g_003204|g_003419|g_003483|g_003511|g_003512|g_003524|g_003542|g_003548|g_003556|g_003559|g_003604|g_003620|g_003657|g_003664|g_003867|g_003895|g_003995|g_004530|g_0…	http://amigo.geneontology.org/amigo/term/GO:0051234
transport	biological_process	GO:0006810	62	284	1.42173	0.00478	0.424082	g_000323|g_000402|g_000649|g_000766|g_000891|g_001030|g_001118|g_001212|g_001238|g_001399|g_001461|g_001506|g_001753|g_001775|g_001779|g_001956|g_001968|g_001969|g_002046|g_002135|g_002172|g_002353|g_002473|g_002866|g_003142|g_003204|g_003419|g_003483|g_003511|g_003512|g_003524|g_003542|g_003548|g_003556|g_003559|g_003604|g_003620|g_003657|g_003664|g_003867|g_003895|g_003995|g_004530|g_004612|g_0…	http://amigo.geneontology.org/amigo/term/GO:0006810
transmembrane transport	biological_process	GO:0055085	42	151	1.8114	0.00013	0.0294729	g_000323|g_000649|g_000766|g_000891|g_001030|g_001212|g_001238|g_001461|g_001506|g_001753|g_001775|g_001779|g_001956|g_001968|g_001969|g_002172|g_002353|g_002866|g_003142|g_003204|g_003419|g_003483|g_003511|g_003512|g_003542|g_003556|g_003620|g_004530|g_004612|g_004792|g_004824|g_004878|g_005467|g_005472|g_005570|g_005574|g_005617|g_005704|g_005796|g_006350|g_006617|g_006662	http://amigo.geneontology.org/amigo/term/GO:0055085
lipid metabolic process	biological_process	GO:0006629	33	116	1.85267	0.00046	0.0912525	g_000014|g_000345|g_000378|g_000485|g_000541|g_000580|g_000695|g_000698|g_000886|g_000980|g_001073|g_001182|g_001380|g_001664|g_001691|g_001941|g_002022|g_002896|g_003277|g_003599|g_003607|g_003670|g_004375|g_004406|g_004407|g_004736|g_004829|g_004888|g_005134|g_005442|g_005837|g_006068|g_006478	http://amigo.geneontology.org/amigo/term/GO:0006629
transcription, DNA-templated	biological_process	GO:0006351	31	132	1.52943	0.01699	1	g_000052|g_000167|g_000178|g_000320|g_000399|g_000586|g_000587|g_000639|g_000677|g_000908|g_000914|g_000992|g_001260|g_002095|g_002540|g_003266|g_003558|g_003569|g_003584|g_003630|g_003655|g_005143|g_005160|g_005555|g_005626|g_005699|g_006388|g_006505|g_006511|g_006512|g_006614	http://amigo.geneontology.org/amigo/term/GO:0006351
RNA biosynthetic process	biological_process	GO:0032774	31	132	1.52943	0.01699	1	g_000052|g_000167|g_000178|g_000320|g_000399|g_000586|g_000587|g_000639|g_000677|g_000908|g_000914|g_000992|g_001260|g_002095|g_002540|g_003266|g_003558|g_003569|g_003584|g_003630|g_003655|g_005143|g_005160|g_005555|g_005626|g_005699|g_006388|g_006505|g_006511|g_006512|g_006614	http://amigo.geneontology.org/amigo/term/GO:0032774
nucleic acid-templated transcription	biological_process	GO:0097659	31	132	1.52943	0.01699	1	g_000052|g_000167|g_000178|g_000320|g_000399|g_000586|g_000587|g_000639|g_000677|g_000908|g_000914|g_000992|g_001260|g_002095|g_002540|g_003266|g_003558|g_003569|g_003584|g_003630|g_003655|g_005143|g_005160|g_005555|g_005626|g_005699|g_006388|g_006505|g_006511|g_006512|g_006614	http://amigo.geneontology.org/amigo/term/GO:0097659
carbohydrate metabolic process	biological_process	GO:0005975	30	121	1.61465	0.00857	0.680029	g_000125|g_000591|g_000682|g_001104|g_001186|g_001266|g_001411|g_001412|g_001681|g_001802|g_002013|g_002034|g_002099|g_002134|g_002603|g_002764|g_002824|g_002955|g_002956|g_003310|g_005111|g_005112|g_005684|g_005725|g_005806|g_006262|g_006451|g_006516|g_006653|g_006678	http://amigo.geneontology.org/amigo/term/GO:0005975
cellular lipid metabolic process	biological_process	GO:0044255	21	73	1.87344	0.00451	0.424082	g_000345|g_000485|g_000541|g_000580|g_000698|g_000886|g_000980|g_001073|g_001182|g_001380|g_002022|g_002896|g_003277|g_003599|g_003607|g_003670|g_004829|g_004888|g_005134|g_005837|g_006478	http://amigo.geneontology.org/amigo/term/GO:0044255
lipid biosynthetic process	biological_process	GO:0008610	16	63	1.65395	0.04036	1	g_000345|g_000485|g_000541|g_000580|g_000698|g_000886|g_001380|g_001691|g_002022|g_002896|g_003277|g_003607|g_003670|g_005442|g_005837|g_006478	http://amigo.geneontology.org/amigo/term/GO:0008610
regulation of cellular metabolic process	biological_process	GO:0031323	16	63	1.65395	0.04036	1	g_000167|g_000178|g_000908|g_000914|g_001378|g_001978|g_002095|g_003558|g_003569|g_003584|g_003628|g_003630|g_005160|g_005699|g_006511|g_006512	http://amigo.geneontology.org/amigo/term/GO:0031323
monocarboxylic acid metabolic process	biological_process	GO:0032787	15	33	2.96019	6.9e-05	0.0182505	g_000541|g_000698|g_000815|g_000980|g_001073|g_001182|g_002022|g_002876|g_002896|g_002915|g_003668|g_004829|g_004849|g_005134|g_005848	http://amigo.geneontology.org/amigo/term/GO:0032787
peroxisome organization	biological_process	GO:0007031	9	10	5.86118	6.3e-07	0.00099981	g_000250|g_000402|g_001293|g_001399|g_003142|g_003419|g_004761|g_005617|g_006350	http://amigo.geneontology.org/amigo/term/GO:0007031
fatty acid metabolic process	biological_process	GO:0006631	9	17	3.44775	0.00053	0.0934567	g_000541|g_000698|g_000980|g_001073|g_001182|g_002022|g_002896|g_004829|g_005134	http://amigo.geneontology.org/amigo/term/GO:0006631
small molecule catabolic process	biological_process	GO:0044282	9	28	2.09328	0.02838	1	g_000682|g_000815|g_000980|g_001182|g_003668|g_003759|g_005134|g_005643|g_005845	http://amigo.geneontology.org/amigo/term/GO:0044282
sulfur compound metabolic process	biological_process	GO:0006790	9	30	1.95373	0.04365	1	g_000364|g_001457|g_001668|g_001797|g_002372|g_003484|g_003836|g_005773|g_005848	http://amigo.geneontology.org/amigo/term/GO:0006790
cellular carbohydrate metabolic process	biological_process	GO:0044262	7	13	3.50669	0.00203	0.247816	g_000125|g_000591|g_000682|g_001186|g_002013|g_003310|g_006262	http://amigo.geneontology.org/amigo/term/GO:0044262
organic acid catabolic process	biological_process	GO:0016054	7	21	2.17081	0.04243	1	g_000815|g_000980|g_001182|g_003668|g_003759|g_005134|g_005845	http://amigo.geneontology.org/amigo/term/GO:0016054
carboxylic acid catabolic process	biological_process	GO:0046395	7	21	2.17081	0.04243	1	g_000815|g_000980|g_001182|g_003668|g_003759|g_005134|g_005845	http://amigo.geneontology.org/amigo/term/GO:0046395
protein targeting to peroxisome	biological_process	GO:0006625	6	6	6.51242	1.8e-05	0.0057132	g_000402|g_001399|g_003142|g_003419|g_005617|g_006350	http://amigo.geneontology.org/amigo/term/GO:0006625
peroxisomal transport	biological_process	GO:0043574	6	6	6.51242	1.8e-05	0.0057132	g_000402|g_001399|g_003142|g_003419|g_005617|g_006350	http://amigo.geneontology.org/amigo/term/GO:0043574
protein localization to peroxisome	biological_process	GO:0072662	6	6	6.51242	1.8e-05	0.0057132	g_000402|g_001399|g_003142|g_003419|g_005617|g_006350	http://amigo.geneontology.org/amigo/term/GO:0072662
establishment of protein localization to peroxisome	biological_process	GO:0072663	6	6	6.51242	1.8e-05	0.0057132	g_000402|g_001399|g_003142|g_003419|g_005617|g_006350	http://amigo.geneontology.org/amigo/term/GO:0072663
monocarboxylic acid catabolic process	biological_process	GO:0072329	5	7	4.65173	0.00177	0.234082	g_000815|g_000980|g_001182|g_003668|g_005134	http://amigo.geneontology.org/amigo/term/GO:0072329
protein transmembrane import into intracellular organelle	biological_process	GO:0044743	5	12	2.71351	0.03301	1	g_003142|g_003419|g_005617|g_006350|g_006662	http://amigo.geneontology.org/amigo/term/GO:0044743
sulfur compound biosynthetic process	biological_process	GO:0044272	5	13	2.50478	0.04667	1	g_001457|g_001668|g_003484|g_005773|g_005848	http://amigo.geneontology.org/amigo/term/GO:0044272
peroxisomal membrane transport	biological_process	GO:0015919	4	4	6.51242	0.0007	0.100991	g_003142|g_003419|g_005617|g_006350	http://amigo.geneontology.org/amigo/term/GO:0015919
protein import into peroxisome matrix	biological_process	GO:0016558	4	4	6.51242	0.0007	0.100991	g_003142|g_003419|g_005617|g_006350	http://amigo.geneontology.org/amigo/term/GO:0016558
cellular lipid catabolic process	biological_process	GO:0044242	4	6	4.34161	0.00795	0.664034	g_000980|g_001182|g_004888|g_005134	http://amigo.geneontology.org/amigo/term/GO:0044242
protein import into peroxisome matrix, docking	biological_process	GO:0016560	3	3	6.51242	0.00431	0.424082	g_003142|g_003419|g_006350	http://amigo.geneontology.org/amigo/term/GO:0016560
carbohydrate transport	biological_process	GO:0008643	3	4	4.88432	0.01516	1	g_002473|g_003559|g_003657	http://amigo.geneontology.org/amigo/term/GO:0008643
cellular carbohydrate catabolic process	biological_process	GO:0044275	3	4	4.88432	0.01516	1	g_000682|g_002013|g_003310	http://amigo.geneontology.org/amigo/term/GO:0044275
disaccharide metabolic process	biological_process	GO:0005984	3	5	3.90745	0.03334	1	g_000125|g_001186|g_006262	http://amigo.geneontology.org/amigo/term/GO:0005984
trehalose metabolic process	biological_process	GO:0005991	3	5	3.90745	0.03334	1	g_000125|g_001186|g_006262	http://amigo.geneontology.org/amigo/term/GO:0005991
fatty acid catabolic process	biological_process	GO:0009062	3	5	3.90745	0.03334	1	g_000980|g_001182|g_005134	http://amigo.geneontology.org/amigo/term/GO:0009062
arabinose metabolic process	biological_process	GO:0019566	3	5	3.90745	0.03334	1	g_002764|g_005111|g_005112	http://amigo.geneontology.org/amigo/term/GO:0019566
polyol metabolic process	biological_process	GO:0019751	3	5	3.90745	0.03334	1	g_000591|g_000682|g_005056	http://amigo.geneontology.org/amigo/term/GO:0019751
cellular component disassembly	biological_process	GO:0022411	3	5	3.90745	0.03334	1	g_003406|g_003635|g_006499	http://amigo.geneontology.org/amigo/term/GO:0022411
protein-containing complex disassembly	biological_process	GO:0032984	3	5	3.90745	0.03334	1	g_003406|g_003635|g_006499	http://amigo.geneontology.org/amigo/term/GO:0032984
L-arabinose metabolic process	biological_process	GO:0046373	3	5	3.90745	0.03334	1	g_002764|g_005111|g_005112	http://amigo.geneontology.org/amigo/term/GO:0046373
branched-chain amino acid catabolic process	biological_process	GO:0009083	2	2	6.51242	0.02658	1	g_003759|g_005845	http://amigo.geneontology.org/amigo/term/GO:0009083
glucan catabolic process	biological_process	GO:0009251	2	2	6.51242	0.02658	1	g_002013|g_003310	http://amigo.geneontology.org/amigo/term/GO:0009251
gamma-aminobutyric acid metabolic process	biological_process	GO:0009448	2	2	6.51242	0.02658	1	g_003668|g_004849	http://amigo.geneontology.org/amigo/term/GO:0009448
peroxisome fission	biological_process	GO:0016559	2	2	6.51242	0.02658	1	g_000250|g_001293	http://amigo.geneontology.org/amigo/term/GO:0016559
cellular polysaccharide catabolic process	biological_process	GO:0044247	2	2	6.51242	0.02658	1	g_002013|g_003310	http://amigo.geneontology.org/amigo/term/GO:0044247
eisosome assembly	biological_process	GO:0070941	2	2	6.51242	0.02658	1	g_003504|g_003505	http://amigo.geneontology.org/amigo/term/GO:0070941
membrane	cellular_component	GO:0016020	278	1164	1.30291	1.7e-08	1.92525e-06	g_000014|g_000016|g_000055|g_000084|g_000123|g_000124|g_000138|g_000195|g_000250|g_000319|g_000323|g_000325|g_000345|g_000378|g_000400|g_000402|g_000430|g_000436|g_000452|g_000473|g_000478|g_000485|g_000497|g_000505|g_000506|g_000513|g_000529|g_000532|g_000541|g_000580|g_000592|g_000600|g_000601|g_000605|g_000646|g_000647|g_000649|g_000651|g_000675|g_000679|g_000686|g_000688|g_000739|g_000757|g_0…	http://amigo.geneontology.org/amigo/term/GO:0016020
membrane part	cellular_component	GO:0044425	271	1119	1.32118	6.5e-09	9.815e-07	g_000014|g_000016|g_000055|g_000084|g_000123|g_000124|g_000138|g_000195|g_000250|g_000319|g_000323|g_000325|g_000345|g_000378|g_000400|g_000402|g_000430|g_000436|g_000452|g_000473|g_000478|g_000485|g_000497|g_000505|g_000506|g_000513|g_000529|g_000532|g_000541|g_000580|g_000592|g_000600|g_000601|g_000605|g_000646|g_000647|g_000649|g_000651|g_000675|g_000679|g_000686|g_000688|g_000739|g_000757|g_0…	http://amigo.geneontology.org/amigo/term/GO:0044425
integral component of membrane	cellular_component	GO:0016021	265	1059	1.36512	1.6e-10	3.624e-08	g_000014|g_000016|g_000055|g_000084|g_000123|g_000124|g_000138|g_000195|g_000250|g_000319|g_000323|g_000325|g_000345|g_000378|g_000400|g_000402|g_000430|g_000436|g_000452|g_000473|g_000478|g_000485|g_000497|g_000505|g_000506|g_000513|g_000529|g_000532|g_000541|g_000580|g_000592|g_000600|g_000601|g_000605|g_000646|g_000647|g_000649|g_000651|g_000675|g_000679|g_000686|g_000688|g_000739|g_000757|g_0…	http://amigo.geneontology.org/amigo/term/GO:0016021
intrinsic component of membrane	cellular_component	GO:0031224	265	1059	1.36512	1.6e-10	3.624e-08	g_000014|g_000016|g_000055|g_000084|g_000123|g_000124|g_000138|g_000195|g_000250|g_000319|g_000323|g_000325|g_000345|g_000378|g_000400|g_000402|g_000430|g_000436|g_000452|g_000473|g_000478|g_000485|g_000497|g_000505|g_000506|g_000513|g_000529|g_000532|g_000541|g_000580|g_000592|g_000600|g_000601|g_000605|g_000646|g_000647|g_000649|g_000651|g_000675|g_000679|g_000686|g_000688|g_000739|g_000757|g_0…	http://amigo.geneontology.org/amigo/term/GO:0031224
whole membrane	cellular_component	GO:0098805	11	32	1.87527	0.03357	0.950451	g_000250|g_000402|g_001293|g_001399|g_003142|g_003556|g_004761|g_004824|g_004833|g_005366|g_005617	http://amigo.geneontology.org/amigo/term/GO:0098805
bounding membrane of organelle	cellular_component	GO:0098588	11	33	1.81845	0.04185	1	g_000250|g_000402|g_001293|g_001399|g_003142|g_003556|g_004761|g_004824|g_004833|g_005366|g_005617	http://amigo.geneontology.org/amigo/term/GO:0098588
peroxisome	cellular_component	GO:0005777	10	17	3.20902	0.00037	0.0139675	g_000250|g_000402|g_001182|g_001293|g_001399|g_003142|g_004761|g_004824|g_005134|g_005617	http://amigo.geneontology.org/amigo/term/GO:0005777
microbody	cellular_component	GO:0042579	10	17	3.20902	0.00037	0.0139675	g_000250|g_000402|g_001182|g_001293|g_001399|g_003142|g_004761|g_004824|g_005134|g_005617	http://amigo.geneontology.org/amigo/term/GO:0042579
peroxisomal membrane	cellular_component	GO:0005778	8	9	4.84919	1.5e-05	0.000849375	g_000250|g_000402|g_001293|g_001399|g_003142|g_004761|g_004824|g_005617	http://amigo.geneontology.org/amigo/term/GO:0005778
microbody membrane	cellular_component	GO:0031903	8	9	4.84919	1.5e-05	0.000849375	g_000250|g_000402|g_001293|g_001399|g_003142|g_004761|g_004824|g_005617	http://amigo.geneontology.org/amigo/term/GO:0031903
microbody part	cellular_component	GO:0044438	8	9	4.84919	1.5e-05	0.000849375	g_000250|g_000402|g_001293|g_001399|g_003142|g_004761|g_004824|g_005617	http://amigo.geneontology.org/amigo/term/GO:0044438
peroxisomal part	cellular_component	GO:0044439	8	9	4.84919	1.5e-05	0.000849375	g_000250|g_000402|g_001293|g_001399|g_003142|g_004761|g_004824|g_005617	http://amigo.geneontology.org/amigo/term/GO:0044439
mediator complex	cellular_component	GO:0016592	7	17	2.24632	0.03253	0.950451	g_000178|g_000908|g_003558|g_003584|g_004769|g_006511|g_006512	http://amigo.geneontology.org/amigo/term/GO:0016592
integral component of peroxisomal membrane	cellular_component	GO:0005779	6	6	5.45534	5.3e-05	0.0024009	g_000250|g_000402|g_001293|g_004761|g_004824|g_005617	http://amigo.geneontology.org/amigo/term/GO:0005779
intrinsic component of peroxisomal membrane	cellular_component	GO:0031231	6	6	5.45534	5.3e-05	0.0024009	g_000250|g_000402|g_001293|g_004761|g_004824|g_005617	http://amigo.geneontology.org/amigo/term/GO:0031231
intrinsic component of organelle membrane	cellular_component	GO:0031300	6	13	2.51785	0.02626	0.849699	g_000250|g_000402|g_001293|g_004761|g_004824|g_005617	http://amigo.geneontology.org/amigo/term/GO:0031300
integral component of organelle membrane	cellular_component	GO:0031301	6	13	2.51785	0.02626	0.849699	g_000250|g_000402|g_001293|g_004761|g_004824|g_005617	http://amigo.geneontology.org/amigo/term/GO:0031301
eisosome	cellular_component	GO:0032126	2	2	5.45534	0.03791	1	g_003504|g_003505	http://amigo.geneontology.org/amigo/term/GO:0032126
catalytic activity	molecular_function	GO:0003824	242	1073	1.23736	1.8e-05	0.014742	g_000014|g_000016|g_000125|g_000138|g_000193|g_000316|g_000334|g_000342|g_000345|g_000364|g_000375|g_000378|g_000412|g_000441|g_000483|g_000485|g_000520|g_000525|g_000545|g_000549|g_000552|g_000570|g_000580|g_000582|g_000585|g_000592|g_000610|g_000625|g_000657|g_000658|g_000695|g_000702|g_000705|g_000712|g_000735|g_000794|g_000800|g_000841|g_000886|g_000962|g_000972|g_000995|g_001003|g_001065|g_0…	http://amigo.geneontology.org/amigo/term/GO:0003824
oxidoreductase activity	molecular_function	GO:0016491	49	185	1.45313	0.0065	1	g_000014|g_000334|g_000441|g_000483|g_000520|g_000549|g_000585|g_000592|g_000610|g_000712|g_001223|g_001380|g_001512|g_001546|g_001644|g_001664|g_001755|g_001998|g_002061|g_002157|g_002550|g_002826|g_002883|g_002915|g_003369|g_003496|g_003520|g_003560|g_003643|g_003654|g_003668|g_003713|g_004406|g_004407|g_004441|g_004479|g_004864|g_004886|g_005092|g_005406|g_005460|g_005466|g_005481|g_005550|g_0…	http://amigo.geneontology.org/amigo/term/GO:0016491
transporter activity	molecular_function	GO:0005215	47	182	1.41679	0.0127	1	g_000325|g_000452|g_000473|g_000478|g_000529|g_000605|g_000647|g_000686|g_001000|g_001118|g_001172|g_001176|g_001230|g_001461|g_001775|g_002130|g_002253|g_002455|g_002473|g_002858|g_002935|g_002970|g_003467|g_003511|g_003518|g_003520|g_003542|g_003556|g_003657|g_003842|g_003845|g_003968|g_003995|g_004124|g_004453|g_005123|g_005146|g_005606|g_005764|g_005799|g_005823|g_005871|g_005926|g_005970|g_0…	http://amigo.geneontology.org/amigo/term/GO:0005215
transmembrane transporter activity	molecular_function	GO:0022857	45	167	1.47835	0.0065	1	g_000325|g_000452|g_000473|g_000478|g_000529|g_000605|g_000647|g_000686|g_001000|g_001118|g_001172|g_001176|g_001230|g_002130|g_002253|g_002455|g_002473|g_002858|g_002935|g_002970|g_003467|g_003511|g_003518|g_003520|g_003542|g_003556|g_003657|g_003842|g_003845|g_003968|g_003995|g_004124|g_004453|g_005123|g_005146|g_005606|g_005764|g_005799|g_005823|g_005871|g_005926|g_005970|g_006021|g_006163|g_0…	http://amigo.geneontology.org/amigo/term/GO:0022857
methyltransferase activity	molecular_function	GO:0008168	19	65	1.60369	0.0308	1	g_000658|g_001178|g_001233|g_001397|g_001665|g_001989|g_002179|g_002272|g_002832|g_003450|g_003581|g_003597|g_003605|g_003624|g_003883|g_005005|g_005169|g_005250|g_005254	http://amigo.geneontology.org/amigo/term/GO:0008168
transferase activity, transferring one-carbon groups	molecular_function	GO:0016741	19	67	1.55582	0.0414	1	g_000658|g_001178|g_001233|g_001397|g_001665|g_001989|g_002179|g_002272|g_002832|g_003450|g_003581|g_003597|g_003605|g_003624|g_003883|g_005005|g_005169|g_005250|g_005254	http://amigo.geneontology.org/amigo/term/GO:0016741
phosphorelay sensor kinase activity	molecular_function	GO:0000155	4	6	3.65754	0.0144	1	g_002167|g_003792|g_006238|g_006458	http://amigo.geneontology.org/amigo/term/GO:0000155
protein histidine kinase activity	molecular_function	GO:0004673	4	6	3.65754	0.0144	1	g_002167|g_003792|g_006238|g_006458	http://amigo.geneontology.org/amigo/term/GO:0004673
phosphotransferase activity, nitrogenous group as acceptor	molecular_function	GO:0016775	4	6	3.65754	0.0144	1	g_002167|g_003792|g_006238|g_006458	http://amigo.geneontology.org/amigo/term/GO:0016775
nucleotide-sugar transmembrane transporter activity	molecular_function	GO:0005338	3	4	4.11473	0.024	1	g_003842|g_003845|g_003968	http://amigo.geneontology.org/amigo/term/GO:0005338
pyrimidine nucleotide-sugar transmembrane transporter activity	molecular_function	GO:0015165	3	4	4.11473	0.024	1	g_003842|g_003845|g_003968	http://amigo.geneontology.org/amigo/term/GO:0015165
intramolecular lyase activity	molecular_function	GO:0016872	2	2	5.48631	0.0366	1	g_003601|g_006047	http://amigo.geneontology.org/amigo/term/GO:0016872
dioxygenase activity	molecular_function	GO:0051213	2	2	5.48631	0.0366	1	g_002061|g_005460	http://amigo.geneontology.org/amigo/term/GO:0051213
FAD binding	molecular_function	GO:0071949	2	2	5.48631	0.0366	1	g_000489|g_000879	http://amigo.geneontology.org/amigo/term/GO:0071949
