# Supplementary material for: SsUbc2, a determinant of pathogenicity, functions as a key coordinator controlling global transcriptomic reprogramming during mating in sugarcane smut fungus
Source: Front Microbiol. 2022 Sep 20;13:954767. doi: 10.3389/fmicb.2022.954767 (PMC9530204; doi:10.3389/fmicb.2022.954767)
Supplement: Supplementary file 4 [file Table_3.XLSX]

## Sheet: Sheet1
Table S3. GO enrichment analysis of DEGs between Δ36-ubc2 and JG36
Upregulated genes enrichment	Ontology	ID	Input_number	Background_number	Rich_factor	P_Value	FDR	Input	Hyperlink
organonitrogen compound catabolic process	biological_process	GO:1901565	8	64	2.30592	0.0183	1	g_001964|g_003349|g_003599|g_005053|g_005314|g_006499|g_006506|g_006508	http://amigo.geneontology.org/amigo/term/GO:1901565
proteolysis	biological_process	GO:0006508	7	41	3.14955	0.005	1	g_000184|g_003349|g_003599|g_005053|g_005314|g_006499|g_006506	http://amigo.geneontology.org/amigo/term/GO:0006508
protein catabolic process	biological_process	GO:0030163	7	41	3.14955	0.005	1	g_003349|g_003599|g_005053|g_005314|g_006499|g_006506|g_006508	http://amigo.geneontology.org/amigo/term/GO:0030163
macromolecule catabolic process	biological_process	GO:0009057	7	59	2.18867	0.0347	1	g_003349|g_003599|g_005053|g_005314|g_006499|g_006506|g_006508	http://amigo.geneontology.org/amigo/term/GO:0009057
cellular protein catabolic process	biological_process	GO:0044257	6	30	3.68947	0.0041	1	g_003349|g_003599|g_005053|g_005314|g_006499|g_006506	http://amigo.geneontology.org/amigo/term/GO:0044257
proteolysis involved in cellular protein catabolic process	biological_process	GO:0051603	6	30	3.68947	0.0041	1	g_003349|g_003599|g_005053|g_005314|g_006499|g_006506	http://amigo.geneontology.org/amigo/term/GO:0051603
cell cycle	biological_process	GO:0007049	6	38	2.91274	0.0137	1	g_001395|g_001720|g_004933|g_005460|g_006065|g_006147	http://amigo.geneontology.org/amigo/term/GO:0007049
cellular macromolecule catabolic process	biological_process	GO:0044265	6	41	2.69961	0.0195	1	g_003349|g_003599|g_005053|g_005314|g_006499|g_006506	http://amigo.geneontology.org/amigo/term/GO:0044265
ubiquitin-dependent protein catabolic process	biological_process	GO:0006511	5	25	3.68947	0.0089	1	g_003349|g_005053|g_005314|g_006499|g_006506	http://amigo.geneontology.org/amigo/term/GO:0006511
modification-dependent protein catabolic process	biological_process	GO:0019941	5	25	3.68947	0.0089	1	g_003349|g_005053|g_005314|g_006499|g_006506	http://amigo.geneontology.org/amigo/term/GO:0019941
modification-dependent macromolecule catabolic process	biological_process	GO:0043632	5	25	3.68947	0.0089	1	g_003349|g_005053|g_005314|g_006499|g_006506	http://amigo.geneontology.org/amigo/term/GO:0043632
DNA replication	biological_process	GO:0006260	5	30	3.07456	0.0193	1	g_001775|g_001946|g_002055|g_002554|g_004289	http://amigo.geneontology.org/amigo/term/GO:0006260
regulation of cell cycle	biological_process	GO:0051726	4	17	4.34056	0.0106	1	g_001395|g_001720|g_005460|g_006065	http://amigo.geneontology.org/amigo/term/GO:0051726
protein glycosylation	biological_process	GO:0006486	4	22	3.35407	0.0267	1	g_000048|g_001149|g_001494|g_001866	http://amigo.geneontology.org/amigo/term/GO:0006486
glycoprotein biosynthetic process	biological_process	GO:0009101	4	22	3.35407	0.0267	1	g_000048|g_001149|g_001494|g_001866	http://amigo.geneontology.org/amigo/term/GO:0009101
macromolecule glycosylation	biological_process	GO:0043413	4	22	3.35407	0.0267	1	g_000048|g_001149|g_001494|g_001866	http://amigo.geneontology.org/amigo/term/GO:0043413
glycosylation	biological_process	GO:0070085	4	22	3.35407	0.0267	1	g_000048|g_001149|g_001494|g_001866	http://amigo.geneontology.org/amigo/term/GO:0070085
glycoprotein metabolic process	biological_process	GO:0009100	4	23	3.20824	0.031	1	g_000048|g_001149|g_001494|g_001866	http://amigo.geneontology.org/amigo/term/GO:0009100
cell cycle process	biological_process	GO:0022402	4	23	3.20824	0.031	1	g_001395|g_004933|g_006065|g_006147	http://amigo.geneontology.org/amigo/term/GO:0022402
protein N-linked glycosylation	biological_process	GO:0006487	3	7	7.90602	0.0044	1	g_000048|g_001494|g_001866	http://amigo.geneontology.org/amigo/term/GO:0006487
negative regulation of cell cycle	biological_process	GO:0045786	3	9	6.14912	0.0098	1	g_001395|g_001720|g_006065	http://amigo.geneontology.org/amigo/term/GO:0045786
chromosome segregation	biological_process	GO:0007059	3	15	3.68947	0.0421	1	g_001395|g_004933|g_006147	http://amigo.geneontology.org/amigo/term/GO:0007059
nuclear chromosome segregation	biological_process	GO:0098813	3	15	3.68947	0.0421	1	g_001395|g_004933|g_006147	http://amigo.geneontology.org/amigo/term/GO:0098813
DNA replication initiation	biological_process	GO:0006270	2	4	9.22368	0.0158	1	g_002554|g_004289	http://amigo.geneontology.org/amigo/term/GO:0006270
dolichol-linked oligosaccharide biosynthetic process	biological_process	GO:0006488	2	4	9.22368	0.0158	1	g_001494|g_001866	http://amigo.geneontology.org/amigo/term/GO:0006488
oligosaccharide-lipid intermediate biosynthetic process	biological_process	GO:0006490	2	4	9.22368	0.0158	1	g_001494|g_001866	http://amigo.geneontology.org/amigo/term/GO:0006490
attachment of spindle microtubules to kinetochore	biological_process	GO:0008608	2	4	9.22368	0.0158	1	g_004933|g_006147	http://amigo.geneontology.org/amigo/term/GO:0008608
negative regulation of cell cycle process	biological_process	GO:0010948	2	4	9.22368	0.0158	1	g_001395|g_006065	http://amigo.geneontology.org/amigo/term/GO:0010948
negative regulation of mitotic nuclear division	biological_process	GO:0045839	2	4	9.22368	0.0158	1	g_001395|g_006065	http://amigo.geneontology.org/amigo/term/GO:0045839
negative regulation of mitotic cell cycle	biological_process	GO:0045930	2	4	9.22368	0.0158	1	g_001395|g_006065	http://amigo.geneontology.org/amigo/term/GO:0045930
negative regulation of nuclear division	biological_process	GO:0051784	2	4	9.22368	0.0158	1	g_001395|g_006065	http://amigo.geneontology.org/amigo/term/GO:0051784
negative regulation of cell cycle phase transition	biological_process	GO:1901988	2	4	9.22368	0.0158	1	g_001395|g_006065	http://amigo.geneontology.org/amigo/term/GO:1901988
negative regulation of mitotic cell cycle phase transition	biological_process	GO:1901991	2	4	9.22368	0.0158	1	g_001395|g_006065	http://amigo.geneontology.org/amigo/term/GO:1901991
regulation of mitotic nuclear division	biological_process	GO:0007088	2	5	7.37895	0.0254	1	g_001395|g_006065	http://amigo.geneontology.org/amigo/term/GO:0007088
regulation of mitotic cell cycle	biological_process	GO:0007346	2	5	7.37895	0.0254	1	g_001395|g_006065	http://amigo.geneontology.org/amigo/term/GO:0007346
regulation of nuclear division	biological_process	GO:0051783	2	5	7.37895	0.0254	1	g_001395|g_006065	http://amigo.geneontology.org/amigo/term/GO:0051783
regulation of mitotic cell cycle phase transition	biological_process	GO:1901990	2	5	7.37895	0.0254	1	g_001395|g_006065	http://amigo.geneontology.org/amigo/term/GO:1901990
steroid metabolic process	biological_process	GO:0008202	2	6	6.14912	0.0368	1	g_000128|g_006342	http://amigo.geneontology.org/amigo/term/GO:0008202
proteasomal protein catabolic process	biological_process	GO:0010498	2	6	6.14912	0.0368	1	g_003349|g_005314	http://amigo.geneontology.org/amigo/term/GO:0010498
regulation of cell cycle process	biological_process	GO:0010564	2	6	6.14912	0.0368	1	g_001395|g_006065	http://amigo.geneontology.org/amigo/term/GO:0010564
proteasome-mediated ubiquitin-dependent protein catabolic process	biological_process	GO:0043161	2	6	6.14912	0.0368	1	g_003349|g_005314	http://amigo.geneontology.org/amigo/term/GO:0043161
regulation of cell cycle phase transition	biological_process	GO:1901987	2	6	6.14912	0.0368	1	g_001395|g_006065	http://amigo.geneontology.org/amigo/term/GO:1901987
hexose metabolic process	biological_process	GO:0019318	2	7	5.27068	0.0498	1	g_000049|g_002352	http://amigo.geneontology.org/amigo/term/GO:0019318
mitotic cell cycle phase transition	biological_process	GO:0044772	2	7	5.27068	0.0498	1	g_001395|g_006065	http://amigo.geneontology.org/amigo/term/GO:0044772
membrane	cellular_component	GO:0016020	65	1170	1.08183	0.0417	0.530463	g_000347|g_000416|g_000510|g_000519|g_000724|g_000755|g_000844|g_000848|g_000885|g_000943|g_001021|g_001149|g_001576|g_001583|g_001618|g_001628|g_001700|g_001731|g_001824|g_001833|g_001834|g_001841|g_001848|g_001855|g_001866|g_001876|g_001878|g_001887|g_001897|g_001900|g_001901|g_001975|g_002002|g_002008|g_002032|g_002039|g_002083|g_002122|g_002257|g_002302|g_002338|g_003040|g_003079|g_003555|g_0…	http://amigo.geneontology.org/amigo/term/GO:0016020
membrane protein complex	cellular_component	GO:0098796	7	67	2.03448	0.038	0.530463	g_000848|g_001628|g_001700|g_001878|g_002257|g_005516|g_006506	http://amigo.geneontology.org/amigo/term/GO:0098796
membrane coat	cellular_component	GO:0030117	3	12	4.86822	0.017	0.530463	g_000848|g_001700|g_002257	http://amigo.geneontology.org/amigo/term/GO:0030117
cytoplasmic vesicle part	cellular_component	GO:0044433	3	12	4.86822	0.017	0.530463	g_001700|g_002257|g_006506	http://amigo.geneontology.org/amigo/term/GO:0044433
coated membrane	cellular_component	GO:0048475	3	12	4.86822	0.017	0.530463	g_000848|g_001700|g_002257	http://amigo.geneontology.org/amigo/term/GO:0048475
cytoplasmic vesicle	cellular_component	GO:0031410	3	13	4.49374	0.0213	0.530463	g_001700|g_002257|g_006506	http://amigo.geneontology.org/amigo/term/GO:0031410
vesicle	cellular_component	GO:0031982	3	13	4.49374	0.0213	0.530463	g_001700|g_002257|g_006506	http://amigo.geneontology.org/amigo/term/GO:0031982
intracellular vesicle	cellular_component	GO:0097708	3	13	4.49374	0.0213	0.530463	g_001700|g_002257|g_006506	http://amigo.geneontology.org/amigo/term/GO:0097708
microtubule organizing center	cellular_component	GO:0005815	2	2	19.4729	0.0023	0.52325	g_004819|g_006065	http://amigo.geneontology.org/amigo/term/GO:0005815
microtubule organizing center part	cellular_component	GO:0044450	2	2	19.4729	0.0023	0.52325	g_004819|g_006065	http://amigo.geneontology.org/amigo/term/GO:0044450
vesicle membrane	cellular_component	GO:0012506	2	5	7.78915	0.0206	0.530463	g_001700|g_002257	http://amigo.geneontology.org/amigo/term/GO:0012506
clathrin coat	cellular_component	GO:0030118	2	5	7.78915	0.0206	0.530463	g_000848|g_001700	http://amigo.geneontology.org/amigo/term/GO:0030118
vesicle coat	cellular_component	GO:0030120	2	5	7.78915	0.0206	0.530463	g_001700|g_002257	http://amigo.geneontology.org/amigo/term/GO:0030120
clathrin adaptor complex	cellular_component	GO:0030131	2	5	7.78915	0.0206	0.530463	g_000848|g_001700	http://amigo.geneontology.org/amigo/term/GO:0030131
cytoplasmic vesicle membrane	cellular_component	GO:0030659	2	5	7.78915	0.0206	0.530463	g_001700|g_002257	http://amigo.geneontology.org/amigo/term/GO:0030659
coated vesicle membrane	cellular_component	GO:0030662	2	5	7.78915	0.0206	0.530463	g_001700|g_002257	http://amigo.geneontology.org/amigo/term/GO:0030662
coated vesicle	cellular_component	GO:0030135	2	6	6.49096	0.0299	0.530463	g_001700|g_002257	http://amigo.geneontology.org/amigo/term/GO:0030135
AP-type membrane coat adaptor complex	cellular_component	GO:0030119	2	7	5.56368	0.0406	0.530463	g_000848|g_001700	http://amigo.geneontology.org/amigo/term/GO:0030119
plasma membrane protein complex	cellular_component	GO:0098797	2	7	5.56368	0.0406	0.530463	g_001700|g_005516	http://amigo.geneontology.org/amigo/term/GO:0098797
ion binding	molecular_function	GO:0043167	16	181	1.67906	0.0158	1	g_000724|g_000816|g_000956|g_001864|g_001912|g_001919|g_002125|g_003577|g_003696|g_004274|g_004816|g_005016|g_005549|g_006005|g_006178|g_006311	http://amigo.geneontology.org/amigo/term/GO:0043167
catalytic activity, acting on a protein	molecular_function	GO:0140096	15	157	1.81475	0.0098	1	g_000184|g_000642|g_001904|g_001940|g_001941|g_002481|g_002867|g_003349|g_003599|g_003632|g_005043|g_005127|g_005275|g_005314|g_006499	http://amigo.geneontology.org/amigo/term/GO:0140096
peptidase activity	molecular_function	GO:0008233	10	80	2.3743	0.0056	1	g_000184|g_001940|g_002481|g_002867|g_003349|g_003599|g_003632|g_005275|g_005314|g_006499	http://amigo.geneontology.org/amigo/term/GO:0008233
peptidase activity, acting on L-amino acid peptides	molecular_function	GO:0070011	9	74	2.31013	0.0102	1	g_001940|g_002481|g_002867|g_003349|g_003599|g_003632|g_005275|g_005314|g_006499	http://amigo.geneontology.org/amigo/term/GO:0070011
anion binding	molecular_function	GO:0043168	9	90	1.89944	0.0334	1	g_000816|g_000956|g_001864|g_001912|g_002125|g_003577|g_005549|g_006178|g_006311	http://amigo.geneontology.org/amigo/term/GO:0043168
endopeptidase activity	molecular_function	GO:0004175	7	40	3.32402	0.0031	1	g_001940|g_002867|g_003349|g_003599|g_005275|g_005314|g_006499	http://amigo.geneontology.org/amigo/term/GO:0004175
purine ribonucleoside triphosphate binding	molecular_function	GO:0035639	7	63	2.11049	0.0356	1	g_000816|g_000956|g_001864|g_001912|g_002125|g_003577|g_006311	http://amigo.geneontology.org/amigo/term/GO:0035639
purine nucleotide binding	molecular_function	GO:0017076	7	65	2.04555	0.0413	1	g_000816|g_000956|g_001864|g_001912|g_002125|g_003577|g_006311	http://amigo.geneontology.org/amigo/term/GO:0017076
purine ribonucleotide binding	molecular_function	GO:0032555	7	65	2.04555	0.0413	1	g_000816|g_000956|g_001864|g_001912|g_002125|g_003577|g_006311	http://amigo.geneontology.org/amigo/term/GO:0032555
ribonucleotide binding	molecular_function	GO:0032553	7	67	1.98449	0.0475	1	g_000816|g_000956|g_001864|g_001912|g_002125|g_003577|g_006311	http://amigo.geneontology.org/amigo/term/GO:0032553
threonine-type endopeptidase activity	molecular_function	GO:0004298	4	14	5.42698	0.0041	1	g_003349|g_003599|g_005314|g_006499	http://amigo.geneontology.org/amigo/term/GO:0004298
threonine-type peptidase activity	molecular_function	GO:0070003	4	14	5.42698	0.0041	1	g_003349|g_003599|g_005314|g_006499	http://amigo.geneontology.org/amigo/term/GO:0070003
phosphoprotein phosphatase activity	molecular_function	GO:0004721	4	20	3.79888	0.0156	1	g_000642|g_001941|g_005043|g_005127	http://amigo.geneontology.org/amigo/term/GO:0004721
nucleoside binding	molecular_function	GO:0001882	4	23	3.30338	0.0253	1	g_000816|g_000956|g_001912|g_006311	http://amigo.geneontology.org/amigo/term/GO:0001882
purine nucleoside binding	molecular_function	GO:0001883	4	23	3.30338	0.0253	1	g_000816|g_000956|g_001912|g_006311	http://amigo.geneontology.org/amigo/term/GO:0001883
GTP binding	molecular_function	GO:0005525	4	23	3.30338	0.0253	1	g_000816|g_000956|g_001912|g_006311	http://amigo.geneontology.org/amigo/term/GO:0005525
guanyl nucleotide binding	molecular_function	GO:0019001	4	23	3.30338	0.0253	1	g_000816|g_000956|g_001912|g_006311	http://amigo.geneontology.org/amigo/term/GO:0019001
ribonucleoside binding	molecular_function	GO:0032549	4	23	3.30338	0.0253	1	g_000816|g_000956|g_001912|g_006311	http://amigo.geneontology.org/amigo/term/GO:0032549
purine ribonucleoside binding	molecular_function	GO:0032550	4	23	3.30338	0.0253	1	g_000816|g_000956|g_001912|g_006311	http://amigo.geneontology.org/amigo/term/GO:0032550
guanyl ribonucleotide binding	molecular_function	GO:0032561	4	23	3.30338	0.0253	1	g_000816|g_000956|g_001912|g_006311	http://amigo.geneontology.org/amigo/term/GO:0032561
nickel cation binding	molecular_function	GO:0016151	2	3	12.6629	0.0072	1	g_000724|g_004816	http://amigo.geneontology.org/amigo/term/GO:0016151
protein tyrosine phosphatase activity	molecular_function	GO:0004725	2	6	6.33147	0.0328	1	g_001941|g_005127	http://amigo.geneontology.org/amigo/term/GO:0004725
Downregulated genes enrichment	Ontology	ID	Input_number	Background_number	Rich_factor	P_Value	FDR	Input	Hyperlink
carbohydrate metabolic process	biological_process	GO:0005975	8	123	2.48692	0.01595	0.90123	g_000683|g_001378|g_001803|g_002905|g_003552|g_004558|g_005082|g_005831	http://amigo.geneontology.org/amigo/term/GO:0005975
lipid metabolic process	biological_process	GO:0006629	7	112	2.38977	0.02939	0.912819	g_000258|g_001321|g_002600|g_002787|g_004401|g_004888|g_005137	http://amigo.geneontology.org/amigo/term/GO:0006629
lipid catabolic process	biological_process	GO:0016042	4	11	13.9041	0.00014	0.22176	g_000258|g_002787|g_004888|g_005137	http://amigo.geneontology.org/amigo/term/GO:0016042
ncRNA processing	biological_process	GO:0034470	4	48	3.18636	0.03945	1	g_000577|g_000817|g_002745|g_003626	http://amigo.geneontology.org/amigo/term/GO:0034470
cellular lipid catabolic process	biological_process	GO:0044242	3	6	19.1182	0.00036	0.28512	g_000258|g_004888|g_005137	http://amigo.geneontology.org/amigo/term/GO:0044242
rRNA processing	biological_process	GO:0006364	3	20	5.73545	0.01571	0.90123	g_000577|g_000817|g_002745	http://amigo.geneontology.org/amigo/term/GO:0006364
rRNA metabolic process	biological_process	GO:0016072	3	20	5.73545	0.01571	0.90123	g_000577|g_000817|g_002745	http://amigo.geneontology.org/amigo/term/GO:0016072
small molecule catabolic process	biological_process	GO:0044282	3	28	4.09675	0.03878	1	g_000258|g_002905|g_005137	http://amigo.geneontology.org/amigo/term/GO:0044282
peroxisomal membrane transport	biological_process	GO:0015919	2	4	19.1182	0.00423	0.90123	g_005643|g_006371	http://amigo.geneontology.org/amigo/term/GO:0015919
protein import into peroxisome matrix	biological_process	GO:0016558	2	4	19.1182	0.00423	0.90123	g_005643|g_006371	http://amigo.geneontology.org/amigo/term/GO:0016558
G protein-coupled receptor signaling pathway	biological_process	GO:0007186	2	5	15.2945	0.00693	0.90123	g_001059|g_002208	http://amigo.geneontology.org/amigo/term/GO:0007186
fatty acid catabolic process	biological_process	GO:0009062	2	5	15.2945	0.00693	0.90123	g_000258|g_005137	http://amigo.geneontology.org/amigo/term/GO:0009062
protein targeting to peroxisome	biological_process	GO:0006625	2	6	12.7455	0.01021	0.90123	g_005643|g_006371	http://amigo.geneontology.org/amigo/term/GO:0006625
peroxisomal transport	biological_process	GO:0043574	2	6	12.7455	0.01021	0.90123	g_005643|g_006371	http://amigo.geneontology.org/amigo/term/GO:0043574
protein localization to peroxisome	biological_process	GO:0072662	2	6	12.7455	0.01021	0.90123	g_005643|g_006371	http://amigo.geneontology.org/amigo/term/GO:0072662
establishment of protein localization to peroxisome	biological_process	GO:0072663	2	6	12.7455	0.01021	0.90123	g_005643|g_006371	http://amigo.geneontology.org/amigo/term/GO:0072663
monocarboxylic acid catabolic process	biological_process	GO:0072329	2	7	10.9247	0.01405	0.90123	g_000258|g_005137	http://amigo.geneontology.org/amigo/term/GO:0072329
lipid modification	biological_process	GO:0030258	2	9	8.49697	0.02326	0.90123	g_001321|g_005137	http://amigo.geneontology.org/amigo/term/GO:0030258
peroxisome organization	biological_process	GO:0007031	2	10	7.64727	0.02857	0.905098	g_005643|g_006371	http://amigo.geneontology.org/amigo/term/GO:0007031
organophosphate catabolic process	biological_process	GO:0046434	2	10	7.64727	0.02857	0.905098	g_004888|g_005865	http://amigo.geneontology.org/amigo/term/GO:0046434
protein transmembrane import into intracellular organelle	biological_process	GO:0044743	2	12	6.37273	0.04048	1	g_005643|g_006371	http://amigo.geneontology.org/amigo/term/GO:0044743
catalytic activity	molecular_function	GO:0003824	55	1076	1.53798	5.7e-06	0.004617	g_000453|g_000457|g_000513|g_000683|g_000784|g_000818|g_000849|g_001320|g_001321|g_001378|g_001460|g_001803|g_002104|g_002192|g_002215|g_002586|g_002600|g_002787|g_002805|g_002833|g_002879|g_002941|g_002979|g_003251|g_003552|g_003653|g_003654|g_004237|g_004238|g_004401|g_004443|g_004474|g_004517|g_004558|g_004572|g_004582|g_004642|g_004656|g_004674|g_004840|g_004888|g_005082|g_005256|g_005368|g_0…	http://amigo.geneontology.org/amigo/term/GO:0003824
oxidoreductase activity	molecular_function	GO:0016491	11	182	1.81854	0.0448	1	g_000818|g_002104|g_002192|g_002215|g_002833|g_002941|g_004401|g_004474|g_004642|g_005464|g_005470	http://amigo.geneontology.org/amigo/term/GO:0016491
transferase activity, transferring acyl groups	molecular_function	GO:0016746	8	66	3.64709	0.0016	0.2592	g_000453|g_002600|g_004656|g_004840|g_005818|g_005820|g_006226|g_006258	http://amigo.geneontology.org/amigo/term/GO:0016746
hydrolase activity, hydrolyzing O-glycosyl compounds	molecular_function	GO:0004553	6	72	2.50737	0.0358	1	g_000683|g_001378|g_001803|g_003552|g_004558|g_005082	http://amigo.geneontology.org/amigo/term/GO:0004553
hydrolase activity, acting on glycosyl bonds	molecular_function	GO:0016798	6	75	2.40708	0.0425	1	g_000683|g_001378|g_001803|g_003552|g_004558|g_005082	http://amigo.geneontology.org/amigo/term/GO:0016798
lyase activity	molecular_function	GO:0016829	5	43	3.49866	0.0149	1	g_000849|g_002879|g_003653|g_003654|g_004674	http://amigo.geneontology.org/amigo/term/GO:0016829
carbon-carbon lyase activity	molecular_function	GO:0016830	4	14	8.59671	0.001	0.243	g_000849|g_003653|g_003654|g_004674	http://amigo.geneontology.org/amigo/term/GO:0016830
carboxylic ester hydrolase activity	molecular_function	GO:0052689	3	13	6.9435	0.0089	0.801	g_002787|g_004517|g_004888	http://amigo.geneontology.org/amigo/term/GO:0052689
alpha-galactosidase activity	molecular_function	GO:0004557	2	2	30.0885	0.0012	0.243	g_000683|g_001803	http://amigo.geneontology.org/amigo/term/GO:0004557
raffinose alpha-galactosidase activity	molecular_function	GO:0052692	2	2	30.0885	0.0012	0.243	g_000683|g_001803	http://amigo.geneontology.org/amigo/term/GO:0052692
DNA photolyase activity	molecular_function	GO:0003913	2	3	20.059	0.0035	0.354375	g_003653|g_003654	http://amigo.geneontology.org/amigo/term/GO:0003913
galactosidase activity	molecular_function	GO:0015925	2	3	20.059	0.0035	0.354375	g_000683|g_001803	http://amigo.geneontology.org/amigo/term/GO:0015925
oxidoreductase activity, acting on single donors with incorporation of molecular oxygen	molecular_function	GO:0016701	2	3	20.059	0.0035	0.354375	g_000818|g_005464	http://amigo.geneontology.org/amigo/term/GO:0016701
amidase activity	molecular_function	GO:0004040	2	5	12.0354	0.0111	0.8991	g_000784|g_002805	http://amigo.geneontology.org/amigo/term/GO:0004040
catalytic activity, acting on DNA	molecular_function	GO:0140097	2	10	6.0177	0.0445	1	g_003653|g_003654	http://amigo.geneontology.org/amigo/term/GO:0140097
