# Supplementary material for: SsUbc2, a determinant of pathogenicity, functions as a key coordinator controlling global transcriptomic reprogramming during mating in sugarcane smut fungus
Source: Front Microbiol. 2022 Sep 20;13:954767. doi: 10.3389/fmicb.2022.954767 (PMC9530204; doi:10.3389/fmicb.2022.954767)
Supplement: Supplementary file 5 [file Table_4.XLSX]

## Sheet: Sheet1
Table S4 List and annotation of DEGs required and regulated by Ssubc2
Gen ID	uniprot ID	uniprot Description	pfam ID	pfam Description	interpro ID	interpro Description	GO term	GO class	GO description	KEGG pathway ID	KEGG description
g_002228	A0A0F7RZJ7	Uncharacterized protein	PF12296	Hydrophobic surface binding protein A	IPR021054	Cell wall mannoprotein 1	-	-	-	-	-
g_002233	A0A0F7SBA8	Histone-lysine N-methyltransferase	PF00856;PF08236	SET domain;SRI (Set2 Rpb1 interacting) domain	IPR001214;IPR003616;IPR006560;IPR013257;IPR038190;IPR025788	SET domain;Post-SET domain;AWS domain;Set2 Rpb1 interacting domain;Set2 Rpb1 interacting domain superfamily;Histone-lysine N-methyltransferase, SET2, fungi	GO:0005634;GO:0016740;GO:0032259;GO:0018024;GO:0034968;GO:0010452;GO:0006354;GO:0008168;GO:0006355;GO:0005694;GO:0046975	cellular_component;molecular_function;biological_process;molecular_function;biological_process;biological_process;biological_process;molecular_function;biological_process;cellular_component;molecular_function	nucleus;transferase activity;methylation;histone-lysine N-methyltransferase activity;histone lysine methylation;histone H3-K36 methylation;DNA-templated transcription, elongation;methyltransferase activity;regulation of transcription, DNA-templated;chromosome;histone methyltransferase activity (H3-K36 specific)	ko00310	Lysine degradation
g_002257	A0A127ZJF1	Related to coatomer delta subunit	PF01217;PF00928	Clathrin adaptor complex small chain;Adaptor complexes medium subunit family	IPR028565;IPR022775;IPR036168;IPR011012;IPR027059	Mu homology domain;AP complex, mu/sigma subunit;AP-2 complex subunit mu, C-terminal superfamily;Longin-like domain superfamily;Coatomer delta subunit	GO:0016020;GO:0030126;GO:0015031;GO:0006890	cellular_component;cellular_component;biological_process;biological_process	membrane;COPI vesicle coat;protein transport;retrograde vesicle-mediated transport, Golgi to ER	-	-
g_002259	I2FLW2	Related to retrotransposon protein	PF00078	Reverse transcriptase (RNA-dependent DNA polymerase)	IPR036691;IPR000477	Endonuclease/exonuclease/phosphatase superfamily;Reverse transcriptase domain	-	-	-	-	-
g_002260	A0A0F7S7M1	Uncharacterized protein	-	-	IPR036691	Endonuclease/exonuclease/phosphatase superfamily	-	-	-	-	-
g_002265	A0A0F7S7F1	Related to Exportin 4	-	-	IPR016024	Armadillo-type fold	-	-	-	-	-
g_002280	A0A0F7RWK2	Uncharacterized protein	PF10540;PF05664;PF00168	Munc13 (mammalian uncoordinated) homology domain;Plant family of unknown function (DUF810);C2 domain	IPR000008;IPR014772;IPR019558;IPR014770;IPR035892;IPR008528	C2 domain;Mammalian uncoordinated homology 13, domain 2;Mammalian uncoordinated homology 13, subgroup, domain 2;Munc13 homology 1;C2 domain superfamily;Protein of unknown function DUF810	-	-	-	-	-
g_002297	A0A0F7S3Y5	Related to REI1-cytoplasmic pre-60S factor	PF12171;PF12756	Zinc-finger double-stranded RNA-binding;C2H2 type zinc-finger (2 copies)	IPR003604;IPR036236;IPR022755;IPR013087	Matrin/U1-C-like, C2H2-type zinc finger;Zinc finger C2H2 superfamily;Zinc finger, double-stranded RNA binding;Zinc finger C2H2-type	GO:0003676;GO:0008270;GO:0046872	molecular_function;molecular_function;molecular_function	nucleic acid binding;zinc ion binding;metal ion binding	-	-
g_002300	A0A127ZDN3	Phospholipid-transporting ATPase	PF16212;PF16209;PF00702	Phospholipid-translocating P-type ATPase C-terminal;Phospholipid-translocating ATPase N-terminal;haloacid dehalogenase-like hydrolase	IPR018303;IPR023214;IPR023299;IPR032630;IPR008250;IPR036412;IPR023298;IPR032631;IPR006539;IPR001757	P-type ATPase, phosphorylation site;HAD superfamily;P-type ATPase, cytoplasmic domain N;P-type ATPase, C-terminal;P-type ATPase, A domain superfamily;HAD-like superfamily;P-type ATPase, transmembrane domain superfamily;P-type ATPase, N-terminal;P-type ATPase, subfamily IV;P-type ATPase	GO:0016020;GO:0015914;GO:0000166;GO:0045332;GO:0000287;GO:0016787;GO:0016021;GO:0004012;GO:0005524	cellular_component;biological_process;molecular_function;biological_process;molecular_function;molecular_function;cellular_component;molecular_function;molecular_function	membrane;phospholipid transport;nucleotide binding;phospholipid translocation;magnesium ion binding;hydrolase activity;integral component of membrane;phospholipid-translocating ATPase activity;ATP binding	-	-
g_002302	A0A127ZDT7	Uncharacterized protein	PF13418	alactose oxidase, central domain	IPR011043;IPR015915	Galactose oxidase/kelch, beta-propeller;Kelch-type beta propeller	GO:0016020;GO:0016021	cellular_component;cellular_component	membrane;integral component of membrane	-	-
g_002305	A0A127ZFH7	Uncharacterized protein	PF01412;PF00169	Putative GTPase activating protein for Arf;PH domain	IPR037278;IPR027267;IPR038508;IPR011993;IPR001164;IPR001849	ARFGAP/RecO-like zinc finger;AH/BAR domain superfamily;ArfGAP domain superfamily;PH-like domain superfamily;Arf GTPase activating protein;Pleckstrin homology domain	GO:0005096;GO:0046872;GO:0043547	molecular_function;molecular_function;biological_process	GTPase activator activity;metal ion binding;positive regulation of GTPase activity	-	-
g_002306	A0A127ZE22	Uncharacterized protein	-	-	-	-	GO:0016020;GO:0016021	cellular_component;cellular_component	membrane;integral component of membrane	-	-
g_002309	A0A0F7SB11	Uncharacterized protein	PF12859	Anaphase-promoting complex subunit 1	IPR024990	Anaphase-promoting complex subunit 1	GO:0005680	cellular_component	anaphase-promoting complex	ko04914;ko04114;ko04110;ko05166;ko04120;ko04111;ko04113;	Progesterone-mediated oocyte maturation;Oocyte meiosis;Cell cycle;HTLV-I infection;Ubiquitin mediated proteolysis;Cell cycle - yeast;Meiosis - yeast;
g_002322	A0A0F7S406	Uncharacterized protein	-	-	-	-	-	-	-	-	-
g_002326	V5ELI6	60S ribosomal protein L12	PF03946;PF00298	Ribosomal protein L11, N-terminal domain;Ribosomal protein L11, RNA binding domain	IPR036796;IPR036769;IPR020784;IPR000911;IPR020783;IPR020785	Ribosomal protein L11/L12, N-terminal domain superfamily;Ribosomal protein L11, C-terminal domain superfamily;Ribosomal protein L11, N-terminal;Ribosomal protein L11/L12;Ribosomal protein L11, C-terminal;Ribosomal protein L11, conserved site	GO:0030529;GO:0003735;GO:0005840;GO:0006412	;molecular_function;cellular_component;biological_process	;structural constituent of ribosome;ribosome;translation	-	-
g_002332	A0A0F7S409	Uncharacterized protein	PF07524	Bromodomain associated	IPR009072;IPR037818;IPR006565	Histone-fold;Transcription initiation factor TFIID subunit 8;Bromodomain associated domain	GO:0046982;GO:0005669	molecular_function;cellular_component	protein heterodimerization activity;transcription factor TFIID complex	-	-
g_002344	A0A0F7SDJ2	Uncharacterized protein	PF13869	Nucleotide hydrolase	IPR016706	Cleavage/polyadenylation specificity factor subunit 5	GO:0003729;GO:0006378;GO:0005849	molecular_function;biological_process;cellular_component	mRNA binding;mRNA polyadenylation;mRNA cleavage factor complex	-	-
g_002417	A0A0F7SD15	Probable Hmp1-Mismatch base pair and cruciform DNA recognition protein	PF05532	CsbD-like	IPR036629;IPR008462	YjbJ superfamily;CsbD-like domain	-	-	-	-	-
g_002441	A0A0F7S9J2	Probable IPL1-ser/thr protein kinase	PF00069	Protein kinase domain	IPR017441;IPR011009;IPR008271;IPR030616;IPR000719	Protein kinase, ATP binding site;Protein kinase-like domain superfamily;Serine/threonine-protein kinase, active site;Aurora kinase;Protein kinase domain	GO:1990023;GO:0000784;GO:0004672;GO:0007049;GO:0033316;GO:0034501;GO:0016301;GO:0000939;GO:0031670;GO:0034503;GO:0005524;GO:0043987;GO:0072687;GO:0004674;GO:0000775;GO:0007094;GO:0098783;GO:0000166;GO:1990385;GO:0016310;GO:1902412;GO:0090699;GO:1905824;GO:0000778;GO:0090267;GO:0032133;GO:0000070;GO:0006468;GO:1903380;GO:0010971;GO:0035175;GO:0120110;GO:0051316	cellular_component;cellular_component;molecular_function;biological_process;biological_process;biological_process;molecular_function;cellular_component;biological_process;biological_process;molecular_function;biological_process;cellular_component;molecular_function;cellular_component;biological_process;biological_process;molecular_function;cellular_component;biological_process;biological_process;…	mitotic spindle midzone;nuclear chromosome, telomeric region;protein kinase activity;cell cycle;meiotic spindle assembly checkpoint;protein localization to kinetochore;kinase activity;condensed chromosome inner kinetochore;cellular response to nutrient;protein localization to nucleolar rDNA repeats;ATP binding;histone H3-S10 phosphorylation;meiotic spindle;protein serine/threonine kinase activity…	-	-
g_002445	A0A0F7RYG2	Uncharacterized protein	PF00172	ungal Zn(2)-Cys(6) binuclear cluster domain	IPR001138;IPR036864	Zn(2)-C6 fungal-type DNA-binding domain;Zn(2)-C6 fungal-type DNA-binding domain superfamily	GO:0005634;GO:0006357;GO:0008270;GO:0006355;GO:0000981	cellular_component;biological_process;molecular_function;biological_process;molecular_function	nucleus;regulation of transcription by RNA polymerase II;zinc ion binding;regulation of transcription, DNA-templated;RNA polymerase II transcription factor activity, sequence-specific DNA binding	-	-
g_002454	A0A0F7RZR4	Uncharacterized protein	PF12719	Nuclear condensing complex subunits, C-term domain	IPR027165;IPR011989;IPR025977;IPR016024	Condensin complex subunit 3;Armadillo-like helical;Nuclear condensin complex subunit 3, C-terminal domain;Armadillo-type fold	GO:0000796;GO:0007076	cellular_component;biological_process	condensin complex;mitotic chromosome condensation	ko04111	Cell cycle - yeast
g_002460	A0A0F7S9J5	Uncharacterized protein	PF00385	Chromo (CHRromatin Organisation MOdifier) domain	IPR023780;IPR016197;IPR000953	Chromo domain;Chromo-like domain superfamily;Chromo/chromo shadow domain	GO:0005634	cellular_component	nucleus	-	-
g_002465	A0A0F7S9J9	Uncharacterized protein	-	-	-	-	-	-	-	-	-
g_002472	A0A127ZD65	Uncharacterized protein	-	-	-	-	-	-	-	-	-
g_002486	A0A127ZEJ8	Uncharacterized protein	-	-	-	-	-	-	-	-	-
g_002497	A0A0F7S215	Probable xylitol dehydrogenase	PF08240;PF00107	Alcohol dehydrogenase GroES-like domain;Zinc-binding dehydrogenase	IPR013154;IPR002328;IPR013149;IPR011032;IPR036291	Alcohol dehydrogenase, N-terminal;Alcohol dehydrogenase, zinc-type, conserved site;Alcohol dehydrogenase, C-terminal;GroES-like superfamily;NAD(P)-binding domain superfamily	GO:0046872;GO:0016491;GO:0055114;GO:0008270	molecular_function;molecular_function;biological_process;molecular_function	metal ion binding;oxidoreductase activity;oxidation-reduction process;zinc ion binding	ko00040;ko00051;	Pentose and glucuronate interconversions;Fructose and mannose metabolism;
g_002502	A0A0F7S0K3	Uncharacterized protein	PF13023	HD domain	IPR003607;IPR006674	HD/PDEase domain;HD domain	-	-	-	-	-
g_002534	A0A0F7SE21	Uncharacterized protein	-	-	-	-	-	-	-	-	-
g_002563	A0A0F7SE17	Uncharacterized protein	PF12796;PF01843	Ankyrin repeats (3 copies);IL domain	IPR036770;IPR002710;IPR020683;IPR002110;IPR037986	Ankyrin repeat-containing domain superfamily;Dilute domain;Ankyrin repeat-containing domain;Ankyrin repeat;Dilute domain-containing protein, fungi, CBD domain	-	-	-	-	-
g_002608	A0A0F7S4A3	Uncharacterized protein	-	-	IPR036291	NAD(P)-binding domain superfamily	-	-	-	-	-
g_002639	A0A127ZCQ2	Related to NPR2-nitrogen permease regulator	PF06218	Nitrogen permease regulator 2	IPR009348	Nitrogen permease regulator 2	-	-	-	ko04150	mTOR signaling pathway
g_002642	A0A127ZCT2	Related to M-phase inducer phosphatase	PF00581	Rhodanese-like domain	IPR001763;IPR001307;IPR000751;IPR036873	Rhodanese-like domain;Thiosulphate sulfurtransferase, conserved site;M-phase inducer phosphatase;Rhodanese-like domain superfamily	GO:0004725;GO:0006470;GO:0035335;GO:0004792;GO:1902751;GO:0005622	molecular_function;biological_process;biological_process;molecular_function;biological_process;cellular_component	protein tyrosine phosphatase activity;protein dephosphorylation;peptidyl-tyrosine dephosphorylation;thiosulfate sulfurtransferase activity;positive regulation of cell cycle G2/M phase transition;intracellular	ko04011;ko04111;	MAPK signaling pathway - yeast;Cell cycle - yeast;
g_002650	A0A127ZE25	Uncharacterized protein	-	-	-	-	-	-	-	-	-
g_002690	A0A127ZCN3	Uncharacterized protein	-	-	-	-	-	-	-	-	-
g_002696	A0A127ZCI1	Related to aquaporin	PF00230	Major intrinsic protein	IPR023271;IPR000425;IPR034294	Aquaporin-like;Major intrinsic protein;Aquaporin transporter	GO:0015267;GO:0055085;GO:0016021;GO:0016020	molecular_function;biological_process;cellular_component;cellular_component	channel activity;transmembrane transport;integral component of membrane;membrane	-	-
g_002703	A0A0F7S5M0	Probable RFC2-DNA replication factor C, 41 KD subunit	PF08542;PF00004	Replication factor C C-terminal domain;ATPase family associated with various cellular activities (AAA)	IPR027417;IPR003593;IPR003959;IPR008921;IPR013748	P-loop containing nucleoside triphosphate hydrolase;AAA+ ATPase domain;ATPase, AAA-type, core;DNA polymerase III, clamp loader complex, gamma/delta/delta subunit, C-terminal;Replication factor C, C-terminal	GO:0005634;GO:0006272;GO:0031389;GO:0003689;GO:0003677;GO:0005663;GO:0031390;GO:0007062;GO:0031391;GO:0006260;GO:0005524;GO:0000076	cellular_component;biological_process;cellular_component;molecular_function;molecular_function;cellular_component;cellular_component;biological_process;cellular_component;biological_process;molecular_function;biological_process	nucleus;leading strand elongation;Rad17 RFC-like complex;DNA clamp loader activity;DNA binding;DNA replication factor C complex;Ctf18 RFC-like complex;sister chromatid cohesion;Elg1 RFC-like complex;DNA replication;ATP binding;DNA replication checkpoint	ko03430;ko03030;ko03420;	Mismatch repair;DNA replication;Nucleotide excision repair;
g_002723	A0A127ZCI2	Eukaryotic translation initiation factor 3 subunit H	PF01398	JAB1/Mov34/MPN/PAD-1 ubiquitin protease	IPR027524;IPR000555;IPR037518	Eukaryotic translation initiation factor 3 subunit H;JAB1/MPN/MOV34 metalloenzyme domain;MPN domain	GO:0033290;GO:0005737;GO:0002183;GO:0006412;GO:0016282;GO:0005852;GO:0006413;GO:0001732;GO:0003743	cellular_component;cellular_component;biological_process;biological_process;cellular_component;cellular_component;biological_process;biological_process;molecular_function	eukaryotic 48S preinitiation complex;cytoplasm;cytoplasmic translational initiation;translation;eukaryotic 43S preinitiation complex;eukaryotic translation initiation factor 3 complex;translational initiation;formation of cytoplasmic translation initiation complex;translation initiation factor activity	ko05162;ko03013;	Measles;RNA transport;
g_002740	A0A127ZCI6	Transcription elongation factor Spt6	PF14878;PF14633;PF14635;PF14641;PF14639;PF14632	eath-like domain of SPT6;SH2 domain;Helix-hairpin-helix motif;Helix-turn-helix DNA-binding domain of SPT6;Holliday-junction resolvase-like of SPT6;Acidic N-terminal SPT6	IPR036860;IPR023323;IPR035019;IPR010994;IPR035018;IPR028088;IPR037027;IPR012337;IPR035420;IPR028083;IPR032706;IPR027999;IPR003029;IPR017072;IPR000980;IPR028231;IPR023319	SH2 domain superfamily;Tex-like domain superfamily;Spt6, SH2 domain, N terminus;RuvA domain 2-like;Spt6, SH2 domain, C terminus;Helix-turn-helix DNA-binding domain of Spt6;YqgF/RNase H-like domain superfamily;Ribonuclease H-like superfamily;Spt6, SH2 domain;Spt6 acidic, N-terminal domain;Transcription elongation factor Spt6, helix-hairpin-helix motif;Death-like domain of Spt6;S1 domain;Transcript…	GO:0005634;GO:0006357;GO:0003677;GO:0032784;GO:0006351;GO:0006355;GO:0003676;GO:0006139;GO:0000991	cellular_component;biological_process;molecular_function;biological_process;biological_process;biological_process;molecular_function;biological_process;molecular_function	nucleus;regulation of transcription by RNA polymerase II;DNA binding;regulation of DNA-templated transcription, elongation;transcription, DNA-templated;regulation of transcription, DNA-templated;nucleic acid binding;nucleobase-containing compound metabolic process;transcription factor activity, core RNA polymerase II binding	-	-
g_002757	A0A0F7RRZ1	Related to wd-repeat protein 8	-	-	IPR015943;IPR001680	WD40/YVTN repeat-like-containing domain superfamily;WD40 repeat	-	-	-	-	-
g_002761	A0A0F7RZZ7	Uncharacterized protein	-	-	-	-	-	-	-	-	-
g_002779	A0A0F7RT68	Uncharacterized protein	PF08317	Spc7 kinetochore protein	IPR013253;IPR033338	Spc7 kinetochore protein domain;Spc105/Spc7	-	-	-	-	-
g_002795	A0A0F7S726	Uncharacterized protein	PF00583;PF04421	Acetyltransferase (GNAT) family;Mss4 protein	IPR011057;IPR007515;IPR016181;IPR000182;IPR011323	Mss4-like superfamily;Mss4;Acyl-CoA N-acyltransferase;GNAT domain;Mss4/translationally controlled tumour-associated TCTP	GO:0007264;GO:0005085;GO:0008080;GO:0065009;GO:0005622	biological_process;molecular_function;molecular_function;biological_process;cellular_component	small GTPase mediated signal transduction;guanyl-nucleotide exchange factor activity;N-acetyltransferase activity;regulation of molecular function;intracellular	-	-
g_002797	A0A0F7RW89	Uncharacterized protein	PF00582	Universal stress protein family	IPR014729;IPR006016;IPR006015	Rossmann-like alpha/beta/alpha sandwich fold;UspA;Universal stress protein A	GO:0006950	biological_process	response to stress	-	-
g_002804	A0A0F7RUU8	UDP-glucose 6-dehydrogenase	PF03720;PF00984;PF03721	UDP-glucose/GDP-mannose dehydrogenase family, UDP binding domain;UDP-glucose/GDP-mannose dehydrogenase family, central domain;UDP-glucose/GDP-mannose dehydrogenase family, NAD binding domain	IPR014026;IPR017476;IPR008927;IPR001732;IPR028356;IPR014027;IPR036220;IPR036291	UDP-glucose/GDP-mannose dehydrogenase, dimerisation;UDP-glucose/GDP-mannose dehydrogenase;6-phosphogluconate dehydrogenase-like, C-terminal domain superfamily;UDP-glucose/GDP-mannose dehydrogenase, N-terminal;UDP-glucose 6-dehydrogenase, eukaryotic type;UDP-glucose/GDP-mannose dehydrogenase, C-terminal;UDP-glucose/GDP-mannose dehydrogenase, C-terminal domain superfamily;NAD(P)-binding domain supe…	GO:0055114;GO:0003979;GO:0051287;GO:0016616;GO:0016491	biological_process;molecular_function;molecular_function;molecular_function;molecular_function	oxidation-reduction process;UDP-glucose 6-dehydrogenase activity;NAD binding;oxidoreductase activity, acting on the CH-OH group of donors, NAD or NADP as acceptor;oxidoreductase activity	ko00040;ko00520;ko00053;ko00500;	Pentose and glucuronate interconversions;Amino sugar and nucleotide sugar metabolism;Ascorbate and aldarate metabolism;Starch and sucrose metabolism;
g_002805	A0A0F7RW86	Related to amidase	PF01425	Amidase	IPR036928;IPR000120;IPR023631;IPR020556	Amidase signature (AS) superfamily;Amidase;Amidase signature domain;Amidase, conserved site	GO:0004040	molecular_function	amidase activity	-	-
g_002808	A0A0F7S126	Uncharacterized protein	-	-	IPR020843;IPR011032;IPR036291	Polyketide synthase, enoylreductase domain;GroES-like superfamily;NAD(P)-binding domain superfamily	GO:0016491;GO:0055114	molecular_function;biological_process	oxidoreductase activity;oxidation-reduction process	-	-
g_002818	A0A0F7S5G7	Uncharacterized protein	-	-	-	-	-	-	-	-	-
g_002823	A0A127ZC32	Related to YTP1	PF10355;PF10348	Protein of unknown function (Ytp1);omain of unknown function (DUF2427)	IPR018827;IPR018825	Uncharacterised domain YCR061W, C-terminal;Domain of unknown function DUF2427	GO:0016020;GO:0016021	cellular_component;cellular_component	membrane;integral component of membrane	-	-
g_002833	A0A0F7S9P7	Related to levodione reductase	PF13561;PF08659;PF00106	noyl-(Acyl carrier protein) reductase;KR domain;short chain dehydrogenase	IPR020904;IPR002347;IPR036291	Short-chain dehydrogenase/reductase, conserved site;Short-chain dehydrogenase/reductase SDR;NAD(P)-binding domain superfamily	GO:0016491;GO:0055114	molecular_function;biological_process	oxidoreductase activity;oxidation-reduction process	-	-
g_002845	A0A0F7RYU0	Uncharacterized protein	-	-	-	-	GO:0016020;GO:0016021	cellular_component;cellular_component	membrane;integral component of membrane	-	-
g_002847	A0A127ZDI9	Uncharacterized protein	PF01073;PF04321;PF01370;PF16363	3-beta hydroxysteroid dehydrogenase/isomerase family;RmlD substrate binding domain;NAD dependent epimerase/dehydratase family;P-mannose 4,6 dehydratase	IPR036291;IPR001509	NAD(P)-binding domain superfamily;NAD-dependent epimerase/dehydratase	GO:0003824;GO:0050662	molecular_function;molecular_function	catalytic activity;coenzyme binding	-	-
g_002865	A0A127ZBZ3	Related to RKM3-ribosomal lysine methyltransferase	-	-	-	-	GO:0008168;GO:0016740;GO:0032259	molecular_function;molecular_function;biological_process	methyltransferase activity;transferase activity;methylation	-	-
g_002879	A0A0F7S065	Catabolic 3-dehydroquinase	PF01220	ehydroquinase class II	IPR018509;IPR001874;IPR036441	Dehydroquinase, class II, conserved site;Dehydroquinase, class II;Dehydroquinase, class II superfamily	GO:0046279;GO:0016829;GO:0019630;GO:0003855	biological_process;molecular_function;biological_process;molecular_function	3,4-dihydroxybenzoate biosynthetic process;lyase activity;quinate metabolic process;3-dehydroquinate dehydratase activity	ko01230;ko00400;	Biosynthesis of amino acids;Phenylalanine, tyrosine and tryptophan biosynthesis;
g_002881	A0A0F7S514	Uncharacterized protein	PF01565;PF04030	AD binding domain;-arabinono-1,4-lactone oxidase	IPR006094;IPR016167;IPR007173;IPR010031;IPR016166;IPR036318	FAD linked oxidase, N-terminal;FAD-binding, type 2, subdomain 1;D-arabinono-1,4-lactone oxidase;L-gulonolactone/D-arabinono-1,4-lactone oxidase;FAD-binding, type 2;FAD-binding, type 2-like superfamily	GO:0016020;GO:0003824;GO:0055114;GO:0016899;GO:0016614;GO:0050660;GO:0016491;GO:0003885	cellular_component;molecular_function;biological_process;molecular_function;molecular_function;molecular_function;molecular_function;molecular_function	membrane;catalytic activity;oxidation-reduction process;oxidoreductase activity, acting on the CH-OH group of donors, oxygen as acceptor;oxidoreductase activity, acting on CH-OH group of donors;flavin adenine dinucleotide binding;oxidoreductase activity;D-arabinono-1,4-lactone oxidase activity	-	-
g_002882	A0A0F7SE08	Uncharacterized protein	-	-	-	-	GO:0016020;GO:0016021	cellular_component;cellular_component	membrane;integral component of membrane	-	-
g_002913	A0A0F7RWP3	Uncharacterized protein	-	-	IPR029068	Glyoxalase/Bleomycin resistance protein/Dihydroxybiphenyl dioxygenase	-	-	-	-	-
g_002916	A0A127Z3G9	Protein phosphatase methylesterase 1	PF12697;PF12146	Alpha/beta hydrolase family;Serine aminopeptidase, S33	IPR016812;IPR029058;IPR000073	Protein phosphatase methylesterase, eukaryotic;Alpha/Beta hydrolase fold;Alpha/beta hydrolase fold-1	GO:0052689;GO:0016787;GO:0006482;GO:0051723	molecular_function;molecular_function;biological_process;molecular_function	carboxylic ester hydrolase activity;hydrolase activity;protein demethylation;protein methylesterase activity	-	-
g_002918	A0A127Z3B4	Related to PGC1-phosphatidyl glycerol phospholipase C	PF03009	lycerophosphoryl diester phosphodiesterase family	IPR030395;IPR017946	Glycerophosphodiester phosphodiesterase domain;PLC-like phosphodiesterase, TIM beta/alpha-barrel domain superfamily	GO:0008081;GO:0006629	molecular_function;biological_process	phosphoric diester hydrolase activity;lipid metabolic process	-	-
g_002919	A0A0F7S2H1	Probable Benzoate 4-monooxygenase cytochrome P450	PF00067	Cytochrome P450	IPR002401;IPR036396;IPR017972;IPR001128	Cytochrome P450, E-class, group I;Cytochrome P450 superfamily;Cytochrome P450, conserved site;Cytochrome P450	GO:0005506;GO:0004497;GO:0016705;GO:0046872;GO:0055114;GO:0020037;GO:0016491	molecular_function;molecular_function;molecular_function;molecular_function;biological_process;molecular_function;molecular_function	iron ion binding;monooxygenase activity;oxidoreductase activity, acting on paired donors, with incorporation or reduction of molecular oxygen;metal ion binding;oxidation-reduction process;heme binding;oxidoreductase activity	ko00627;ko00362;ko01220;	Aminobenzoate degradation;Benzoate degradation;Degradation of aromatic compounds;
g_002926	A0A0F7S780	Related to ZIM17-Zinc finger Motif protein, mitochondrial	PF05180	NL zinc finger	IPR007853;IPR024158	Zinc finger, DNL-type;Mitochondrial import protein TIM15	GO:0008270;GO:0046872	molecular_function;molecular_function	zinc ion binding;metal ion binding	-	-
g_002927	A0A0F7RWT2	Uncharacterized protein	-	-	-	-	-	-	-	-	-
g_002940	A0A0F7S4Z8	Uncharacterized protein	PF01679	Proteolipid membrane potential modulator	IPR000612	Proteolipid membrane potential modulator	GO:0016020;GO:0016021	cellular_component;cellular_component	membrane;integral component of membrane	-	-
g_002941	A0A0F7S638	Related to a retinal short-chain dehydrogenase/reductase	PF13561;PF08659;PF00106	noyl-(Acyl carrier protein) reductase;KR domain;short chain dehydrogenase	IPR020904;IPR002347;IPR036291	Short-chain dehydrogenase/reductase, conserved site;Short-chain dehydrogenase/reductase SDR;NAD(P)-binding domain superfamily	GO:0016020;GO:0016021;GO:0055114;GO:0016491	cellular_component;cellular_component;biological_process;molecular_function	membrane;integral component of membrane;oxidation-reduction process;oxidoreductase activity	-	-
g_003556	A0A127ZAA4	Related to Cyclohexanone monooxygenase	PF13434;PF00743;PF07992;PF13450	L-lysine 6-monooxygenase (NADPH-requiring);lavin-binding monooxygenase-like;Pyridine nucleotide-disulphide oxidoreductase;NAD(P)-binding Rossmann-like domain	IPR036188;IPR023753	FAD/NAD(P)-binding domain superfamily;FAD/NAD(P)-binding domain	GO:0016491;GO:0055114;GO:0004497	molecular_function;biological_process;molecular_function	oxidoreductase activity;oxidation-reduction process;monooxygenase activity	-	-
g_003577	A0A0F7RW81	Structural maintenance of chromosomes protein	PF06470;PF02463	SMC proteins Flexible Hinge Domain;RecF/RecN/SMC N terminal domain	IPR027417;IPR027120;IPR003395;IPR024704;IPR010935;IPR036277	P-loop containing nucleoside triphosphate hydrolase;Smc2, ATP-binding cassette domain;RecF/RecN/SMC, N-terminal;Structural maintenance of chromosomes protein;SMCs flexible hinge;SMCs flexible hinge superfamily	GO:0070550;GO:0003682;GO:0051276;GO:0007076;GO:0000217;GO:0003680;GO:0005694;GO:0034506;GO:0016887;GO:0005524;GO:0003690;GO:0035327;GO:0000778;GO:0005737;GO:1990814;GO:0070058;GO:0003697;GO:0000070;GO:0000799;GO:0000790;GO:1903342;GO:0005634;GO:0005730;GO:0036292	biological_process;molecular_function;biological_process;biological_process;molecular_function;molecular_function;cellular_component;cellular_component;molecular_function;molecular_function;molecular_function;cellular_component;cellular_component;cellular_component;molecular_function;biological_process;molecular_function;biological_process;cellular_component;cellular_component;biological_process;…	rDNA condensation;chromatin binding;chromosome organization;mitotic chromosome condensation;DNA secondary structure binding;AT DNA binding;chromosome;chromosome, centromeric core domain;ATPase activity;ATP binding;double-stranded DNA binding;transcriptionally active chromatin;condensed nuclear chromosome kinetochore;cytoplasm;DNA/DNA annealing activity;tRNA gene clustering;single-stranded DNA bin…	ko04111	Cell cycle - yeast
g_003582	A0A127Z9W8	DNA ligase	PF01068;PF04679;PF04675	ATP dependent DNA ligase domain;ATP dependent DNA ligase C terminal region;NA ligase N terminus	IPR012308;IPR036599;IPR000977;IPR012310;IPR012340;IPR012309;IPR016059	DNA ligase, ATP-dependent, N-terminal;DNA ligase, ATP-dependent, N-terminal domain superfamily;DNA ligase, ATP-dependent;DNA ligase, ATP-dependent, central;Nucleic acid-binding, OB-fold;DNA ligase, ATP-dependent, C-terminal;DNA ligase, ATP-dependent, conserved site	GO:0003677;GO:0006260;GO:0000166;GO:0003910;GO:0006281;GO:0071897;GO:0006310;GO:0016874;GO:0003909;GO:0006974;GO:0051103;GO:0005524	molecular_function;biological_process;molecular_function;molecular_function;biological_process;biological_process;biological_process;molecular_function;molecular_function;biological_process;biological_process;molecular_function	DNA binding;DNA replication;nucleotide binding;DNA ligase (ATP) activity;DNA repair;DNA biosynthetic process;DNA recombination;ligase activity;DNA ligase activity;cellular response to DNA damage stimulus;DNA ligation involved in DNA repair;ATP binding	-	-
g_003583	A0A0F7SBY8	Related to TRS130-subunit of the TRAPP complex of the cis-Golgi	PF12584	Trafficking protein particle complex subunit 10, TRAPPC10	IPR022233	TRAPP II complex, TRAPPC10	-	-	-	-	-
g_003605	A0A127ZAF7	Related to SRY1-3-hydroxyaspartate dehydratase	PF00291	Pyridoxal-phosphate dependent enzyme	IPR001926;IPR036052	Pyridoxal-phosphate dependent enzyme;Tryptophan synthase beta subunit-like PLP-dependent enzyme	-	-	-	-	-
g_003606	A0A0F7S297	Related to FMC1-mitochondrial matrix protein, required for assembly of F1F0 ATP synthase	PF13233	Complex1_LYR-like	-	-	-	-	-	-	-
g_003614	A0A0F7S8L8	Probable SEC22-synaptobrevin	PF13774;PF00957	Regulated-SNARE-like domain;Synaptobrevin	IPR001388;IPR011012;IPR010908	Synaptobrevin;Longin-like domain superfamily;Longin domain	GO:0016020;GO:0016192;GO:0016021	cellular_component;biological_process;cellular_component	membrane;vesicle-mediated transport;integral component of membrane	-	-
g_003615	A0A0F7RVY2	Related to WHI2-growth regulation protein	-	-	IPR011333	SKP1/BTB/POZ domain superfamily	-	-	-	-	-
g_003618	A0A127ZA23	Uncharacterized protein	-	-	-	-	-	-	-	-	-
g_003629	A0A0F7RVX4	Related to FMP30-mitochondrial inner membrane protein with a role in maintaining mitochondrial morphology	PF12706	Beta-lactamase superfamily domain	IPR036866;IPR001279	Ribonuclease Z/Hydroxyacylglutathione hydrolase-like;Metallo-beta-lactamase	-	-	-	-	-
g_003633	A0A0F7SAQ0	Derlin	PF04511	er1-like family	IPR007599	Derlin	GO:0016020;GO:0005783;GO:0005789;GO:0016021	cellular_component;cellular_component;cellular_component;cellular_component	membrane;endoplasmic reticulum;endoplasmic reticulum membrane;integral component of membrane	-	-
g_003664	A0A127ZAC1	Related to ser/thr protein kinase	PF00307;PF00069;PF00130	Calponin homology (CH) domain;Protein kinase domain;Phorbol esters/diacylglycerol binding domain (C1 domain)	IPR017441;IPR011009;IPR002219;IPR001715;IPR036872;IPR008271;IPR000719;IPR001245	Protein kinase, ATP binding site;Protein kinase-like domain superfamily;Protein kinase C-like, phorbol ester/diacylglycerol-binding domain;Calponin homology domain;CH domain superfamily;Serine/threonine-protein kinase, active site;Protein kinase domain;Serine-threonine/tyrosine-protein kinase, catalytic domain	GO:0016740;GO:0004674;GO:0046872;GO:0004672;GO:0000166;GO:0005524;GO:0016310;GO:0016301;GO:0035556;GO:0006468;GO:0005622	molecular_function;molecular_function;molecular_function;molecular_function;molecular_function;molecular_function;biological_process;molecular_function;biological_process;biological_process;cellular_component	transferase activity;protein serine/threonine kinase activity;metal ion binding;protein kinase activity;nucleotide binding;ATP binding;phosphorylation;kinase activity;intracellular signal transduction;protein phosphorylation;intracellular	-	-
g_003665	A0A0F7S961	Probable SEC13-protein transport protein	PF00400	WD domain, G-beta repeat	IPR037363;IPR001680;IPR036322;IPR017986;IPR037596;IPR015943	Sec13/Seh1 family;WD40 repeat;WD40-repeat-containing domain superfamily;WD40-repeat-containing domain;Protein Sec13;WD40/YVTN repeat-like-containing domain superfamily	GO:0016192;GO:0005198;GO:0000139;GO:1904263;GO:0030127;GO:0090114;GO:0015031	biological_process;molecular_function;cellular_component;biological_process;cellular_component;biological_process;biological_process	vesicle-mediated transport;structural molecule activity;Golgi membrane;positive regulation of TORC1 signaling;COPII vesicle coat;COPII-coated vesicle budding;protein transport	ko04141;ko03013;ko04150;	Protein processing in endoplasmic reticulum;RNA transport;mTOR signaling pathway;
g_003669	A0A127ZA60	Probable dynactin Arp1 p25 subunit RO12	PF00132	Bacterial transferase hexapeptide (six repeats)	IPR011004;IPR001451	Trimeric LpxA-like superfamily;Hexapeptide repeat	-	-	-	-	-
g_003671	A0A0F7RYM3	Related to GCD1-gamma subunit of the translation initiation factor eIF2B	PF00132	Bacterial transferase hexapeptide (six repeats)	IPR029044;IPR011004;IPR001451	Nucleotide-diphospho-sugar transferases;Trimeric LpxA-like superfamily;Hexapeptide repeat	GO:0006413;GO:0003743	biological_process;molecular_function	translational initiation;translation initiation factor activity	ko03013	RNA transport
g_003675	A0A0F7S964	Related to Cingulin	PF10495	Pericentrin-AKAP-450 domain of centrosomal targeting protein	IPR019528	Pericentrin/AKAP-450 centrosomal targeting domain	-	-	-	-	-
g_003678	A0A127ZA70	Uncharacterized protein	PF12348	CLASP N terminal	IPR024395;IPR011989;IPR016024	CLASP N-terminal domain;Armadillo-like helical;Armadillo-type fold	-	-	-	-	-
g_003679	A0A0F7RYN1	Uncharacterized protein	-	-	-	-	-	-	-	-	-
g_003683	A0A0F7SB50	Uncharacterized protein	-	-	-	-	GO:0016020;GO:0016021	cellular_component;cellular_component	membrane;integral component of membrane	-	-
g_003685	A0A127ZA91	Phosphatidate cytidylyltransferase	PF01148	Cytidylyltransferase family	IPR000374	Phosphatidate cytidylyltransferase	GO:0016020;GO:0016740;GO:0016779;GO:0004605;GO:0016772;GO:0016024;GO:0016021	cellular_component;molecular_function;molecular_function;molecular_function;molecular_function;biological_process;cellular_component	membrane;transferase activity;nucleotidyltransferase activity;phosphatidate cytidylyltransferase activity;transferase activity, transferring phosphorus-containing groups;CDP-diacylglycerol biosynthetic process;integral component of membrane	ko00564;ko04070;	Glycerophospholipid metabolism;Phosphatidylinositol signaling system;
g_003686	A0A0F7S6E1	60S ribosomal protein L6	PF01159	Ribosomal protein L6e	IPR008991;IPR000915;IPR014722	Translation protein SH3-like domain superfamily;60S ribosomal protein L6E;Ribosomal protein L2, domain 2	GO:0030529;GO:0006412;GO:0003735;GO:0005840;GO:0005622	;biological_process;molecular_function;cellular_component;cellular_component	;translation;structural constituent of ribosome;ribosome;intracellular	ko03010	Ribosome
g_003689	A0A0F7S4F7	Uncharacterized protein	-	-	-	-	-	-	-	-	-
g_003701	A0A0F7S2V0	Uncharacterized protein	PF06127	Protein of unknown function (DUF962)	IPR009305	Protein of unknown function DUF962	GO:0016020;GO:0016021	cellular_component;cellular_component	membrane;integral component of membrane	-	-
g_003726	A0A0F7RUP7	Uncharacterized protein	-	-	IPR011011;IPR019786;IPR001965;IPR013083;IPR019787	Zinc finger, FYVE/PHD-type;Zinc finger, PHD-type, conserved site;Zinc finger, PHD-type;Zinc finger, RING/FYVE/PHD-type;Zinc finger, PHD-finger	GO:0046872	molecular_function	metal ion binding	-	-
g_003732	A0A0F7RVC6	Uncharacterized protein	PF10282	Lactonase, 7-bladed beta-propeller	IPR015943;IPR019405;IPR011045	WD40/YVTN repeat-like-containing domain superfamily;Lactonase, 7-bladed beta propeller;Nitrous oxide reductase, N-terminal	-	-	-	-	-
g_003777	A0A0F7RXQ6	Probable NHP6B-nonhistone chromosomal protein	PF00505	HMG (high mobility group) box	IPR009071;IPR036910	High mobility group box domain;High mobility group box domain superfamily	GO:0005634;GO:0003677	cellular_component;molecular_function	nucleus;DNA binding	-	-
g_003788	A0A0F7RZ40	Probable 40S ribosomal protein S9	PF01479;PF00163	S4 domain;Ribosomal protein S4/S9 N-terminal domain	IPR022801;IPR002942;IPR018079;IPR001912;IPR036986;IPR005710	Ribosomal protein S4/S9;RNA-binding S4 domain;Ribosomal protein S4, conserved site;Ribosomal protein S4/S9, N-terminal;RNA-binding S4 domain superfamily;Ribosomal protein S4/S9, eukaryotic/archaeal	GO:0030529;GO:0015935;GO:0006412;GO:0019843;GO:0003723;GO:0003735;GO:0005840;GO:0005622	;cellular_component;biological_process;molecular_function;molecular_function;molecular_function;cellular_component;cellular_component	;small ribosomal subunit;translation;rRNA binding;RNA binding;structural constituent of ribosome;ribosome;intracellular	ko03010	Ribosome
g_003836	A0A077R3P7	Probable 40S ribosomal protein S5	PF00177	Ribosomal protein S7p/S5e	IPR000235;IPR023798;IPR020606;IPR005716;IPR036823	Ribosomal protein S5/S7;Ribosomal protein S7 domain;Ribosomal protein S7, conserved site;Ribosomal protein S5/S7, eukaryotic/archaeal;Ribosomal protein S7 domain superfamily	GO:0030529;GO:0006412;GO:0003723;GO:0003735;GO:0005840;GO:0015935	;biological_process;molecular_function;molecular_function;cellular_component;cellular_component	;translation;RNA binding;structural constituent of ribosome;ribosome;small ribosomal subunit	-	-
g_003857	A0A127ZAY9	Uncharacterized protein	-	-	IPR036866	Ribonuclease Z/Hydroxyacylglutathione hydrolase-like	-	-	-	-	-
g_003866	A0A0F7S039	Related to SGF73-SAGA complex subunit	PF08313	SCA7, zinc-binding domain	IPR013243;IPR037804	SCA7 domain;SAGA-associated factor 73	GO:0000124	cellular_component	SAGA complex	-	-
g_003878	A0A127ZB91	V-type proton ATPase subunit a	PF01496	V-type ATPase 116kDa subunit family	IPR026028;IPR002490	ATPase, V0 complex, subunit 116kDa, eukaryotic;V-type ATPase, V0 complex, 116kDa subunit family	GO:0016020;GO:0016021;GO:0015991;GO:0033179;GO:0006811;GO:0000220;GO:0015078	cellular_component;cellular_component;biological_process;cellular_component;biological_process;cellular_component;molecular_function	membrane;integral component of membrane;ATP hydrolysis coupled proton transport;proton-transporting V-type ATPase, V0 domain;ion transport;vacuolar proton-transporting V-type ATPase, V0 domain;proton transmembrane transporter activity	ko04966;ko05152;ko04145;ko00190;ko05120;ko05110;ko05323;ko04142;ko04721;	Collecting duct acid secretion;Tuberculosis;Phagosome;Oxidative phosphorylation;Epithelial cell signaling in Helicobacter pylori infection;Vibrio cholerae infection;Rheumatoid arthritis;Lysosome;Synaptic vesicle cycle;
g_003889	A0A0F7S1Z1	Related to Phenol 2-monooxygenase	PF13450;PF07976;PF01494	NAD(P)-binding Rossmann-like domain;Phenol hydroxylase, C-terminal dimerisation domain;AD binding domain	IPR036249;IPR002938;IPR036188;IPR038220;IPR012941	Thioredoxin-like superfamily;FAD-binding domain;FAD/NAD(P)-binding domain superfamily;Phenol hydroxylase, C-terminal TRX-fold domain superfamily;Phenol hydroxylase, C-terminal dimerisation domain	GO:0071949;GO:0055114;GO:0004497	molecular_function;biological_process;molecular_function	FAD binding;oxidation-reduction process;monooxygenase activity	-	-
g_003938	A0A0F7RWK3	Uncharacterized protein	-	-	IPR036691	Endonuclease/exonuclease/phosphatase superfamily	-	-	-	-	-
g_003944	A0A127ZB11	Peptide hydrolase	PF04389	Peptidase family M28	IPR007484	Peptidase M28	GO:0008233;GO:0046872;GO:0004177;GO:0006508;GO:0016787	molecular_function;molecular_function;molecular_function;biological_process;molecular_function	peptidase activity;metal ion binding;aminopeptidase activity;proteolysis;hydrolase activity	-	-
g_003950	A0A127ZCJ8	Uncharacterized protein	PF12825;PF12828	omain of unknown function in PX-proteins (DUF3818);PX-associated	IPR024555;IPR024554	PX-associated domain;Domain of unknown function DUF3818, PX-associated	-	-	-	-	-
g_003958	A0A127ZCK8	Uncharacterized protein	-	-	-	-	-	-	-	-	-
g_003976	A0A0F7SC28	Uncharacterized protein	PF00069	Protein kinase domain	IPR017441;IPR011009;IPR016024;IPR011989;IPR008271;IPR000719	Protein kinase, ATP binding site;Protein kinase-like domain superfamily;Armadillo-type fold;Armadillo-like helical;Serine/threonine-protein kinase, active site;Protein kinase domain	GO:0004672;GO:0006468;GO:0005524	molecular_function;biological_process;molecular_function	protein kinase activity;protein phosphorylation;ATP binding	-	-
g_003977	A0A0F7S8W8	Uncharacterized protein	PF00248	Aldo/keto reductase family	IPR023210;IPR036812	NADP-dependent oxidoreductase domain;NADP-dependent oxidoreductase domain superfamily	-	-	-	ko00980	Metabolism of xenobiotics by cytochrome P450
g_003983	A0A0F7S6X6	Uncharacterized protein	-	-	-	-	GO:0016020;GO:0016021	cellular_component;cellular_component	membrane;integral component of membrane	-	-
g_003984	A0A127ZBB2	Related to Origin recognition complex subunit 4	PF14629;PF13191	Origin recognition complex (ORC) subunit 4 C-terminus;AAA ATPase domain	IPR027417;IPR032705;IPR003593	P-loop containing nucleoside triphosphate hydrolase;Origin recognition complex subunit 4, C-terminal;AAA+ ATPase domain	-	-	-	ko04113;ko04111;ko04110;	Meiosis - yeast;Cell cycle - yeast;Cell cycle;
g_003987	A0A127ZCN8	Uncharacterized protein	-	-	-	-	GO:0016020;GO:0016021	cellular_component;cellular_component	membrane;integral component of membrane	-	-
g_003988	A0A127ZB80	Related to KEL1-involved in cell fusion and morphology	PF01344	Kelch motif	IPR006652;IPR015915	Kelch repeat type 1;Kelch-type beta propeller	-	-	-	-	-
g_003990	A0A127ZB58	Uncharacterized protein	-	-	-	-	-	-	-	-	-
g_003995	A0A127ZBE1	Uncharacterized protein	-	-	-	-	GO:0016020;GO:0016021	cellular_component;cellular_component	membrane;integral component of membrane	-	-
g_004011	A0A127ZB75	Related to DDR48-heat shock protein	-	-	-	-	-	-	-	-	-
g_004017	A0A0F7SAC0	Uncharacterized protein	-	-	IPR036638	Helix-loop-helix DNA-binding domain superfamily	GO:0046983	molecular_function	protein dimerization activity	-	-
g_004024	A0A127ZBQ0	Uncharacterized protein	-	-	-	-	-	-	-	-	-
g_004031	A0A0F7RRW4	Uncharacterized protein	PF03928	Haem-degrading	IPR038084;IPR010371;IPR005624	GlcG-like domain superfamily;Uncharacterised protein family UPF0303;Haem-degrading	-	-	-	-	-
g_004043	A0A0F7RYV8	Uncharacterized protein	PF13847;PF06859	Methyltransferase domain;Bicoid-interacting protein 3 (Bin3)	IPR025714;IPR029063;IPR024160;IPR010675	Methyltransferase domain;S-adenosyl-L-methionine-dependent methyltransferase;Bin3-type S-adenosyl-L-methionine binding domain;RNA methyltransferase bin3, C-terminal	GO:0008168;GO:0032259	molecular_function;biological_process	methyltransferase activity;methylation	-	-
g_004049	A0A0F7S0N8	Probable carnitine O-acetyltransferase, mitochondrial	PF00755	Choline/Carnitine o-acyltransferase	IPR000542	Acyltransferase ChoActase/COT/CPT	GO:0016740;GO:0009437;GO:0005739;GO:0005777;GO:0004092;GO:0016746;GO:1990429	molecular_function;biological_process;cellular_component;cellular_component;molecular_function;molecular_function;cellular_component	transferase activity;carnitine metabolic process;mitochondrion;peroxisome;carnitine O-acetyltransferase activity;transferase activity, transferring acyl groups;peroxisomal importomer complex	ko04146	Peroxisome
g_004054	A0A0F7RZK4	Uncharacterized protein	-	-	-	-	-	-	-	-	-
g_004056	A0A0F7SBB6	Related to SKN1-protein involved in sphingolipid biosynthesis	PF03935	Beta-glucan synthesis-associated protein (SKN1)	IPR000757;IPR005629;IPR013320	Glycoside hydrolase family 16;Beta-glucan synthesis-associated, SKN1;Concanavalin A-like lectin/glucanase domain superfamily	GO:0016020;GO:0005975;GO:0004553;GO:0016021	cellular_component;biological_process;molecular_function;cellular_component	membrane;carbohydrate metabolic process;hydrolase activity, hydrolyzing O-glycosyl compounds;integral component of membrane	-	-
g_004066	A0A0F7S6M4	Uncharacterized protein	-	-	-	-	-	-	-	-	-
g_004071	A0A0F7RVS8	Uncharacterized protein	PF12330	Haspin like kinase domain	IPR011009;IPR000719	Protein kinase-like domain superfamily;Protein kinase domain	GO:0004672;GO:0006468;GO:0005524	molecular_function;biological_process;molecular_function	protein kinase activity;protein phosphorylation;ATP binding	-	-
g_004074	A0A0F7RYW9	Uncharacterized protein	PF00070;PF07992	Pyridine nucleotide-disulphide oxidoreductase;Pyridine nucleotide-disulphide oxidoreductase	IPR036188;IPR023753	FAD/NAD(P)-binding domain superfamily;FAD/NAD(P)-binding domain	GO:0016491;GO:0055114	molecular_function;biological_process	oxidoreductase activity;oxidation-reduction process	-	-
g_004075	A0A0F7RZN6	Uncharacterized protein	-	-	-	-	-	-	-	-	-
g_004076	A0A127ZBV0	Related to multidrug resistant protein	-	-	IPR020846;IPR036259;IPR011701	Major facilitator superfamily domain;MFS transporter superfamily;Major facilitator superfamily	GO:0016020;GO:0055085;GO:0016021	cellular_component;biological_process;cellular_component	membrane;transmembrane transport;integral component of membrane	-	-
g_004085	A0A140KLW6	Related to dynactin subunit p62	PF05502	ynactin p62 family	IPR008603	Dynactin subunit 4	GO:0005869	cellular_component	dynactin complex	-	-
g_004087	A0A140KLW8	DNA helicase	PF00493;PF12619;PF14551;PF17207	MCM2/3/5 family;Mini-chromosome maintenance protein 2;MCM N-terminal domain;MCM OB domain	IPR027417;IPR027925;IPR008045;IPR033762;IPR001208;IPR012340;IPR018525;IPR031327	P-loop containing nucleoside triphosphate hydrolase;MCM N-terminal domain;DNA replication licensing factor Mcm2;MCM OB domain;MCM domain;Nucleic acid-binding, OB-fold;Mini-chromosome maintenance, conserved site;Mini-chromosome maintenance protein	GO:0005634;GO:0006270;GO:0003677;GO:0003678;GO:0032508;GO:0000166;GO:0016787;GO:0042555;GO:0004386;GO:0006260;GO:0005524	cellular_component;biological_process;molecular_function;molecular_function;biological_process;molecular_function;molecular_function;cellular_component;molecular_function;biological_process;molecular_function	nucleus;DNA replication initiation;DNA binding;DNA helicase activity;DNA duplex unwinding;nucleotide binding;hydrolase activity;MCM complex;helicase activity;DNA replication;ATP binding	-	-
g_004091	A0A0F7S9J8	4-hydroxybenzoate polyprenyltransferase, mitochondrial	PF04678;PF01040	Mitochondrial calcium uniporter;UbiA prenyltransferase family	IPR006370;IPR000537;IPR030470;IPR006769;IPR031103	4-hydroxybenzoate polyprenyltransferase;UbiA prenyltransferase family;UbiA prenyltransferase conserved site;Coiled-coil domain containing protein 109, C-terminal;4-hydroxybenzoate octaprenyltransferase	GO:0016020;GO:0006744;GO:0002094;GO:0016740;GO:0002083;GO:0031305;GO:0008299;GO:0005739;GO:0016765;GO:0047293;GO:0004659;GO:0005743;GO:0016021	cellular_component;biological_process;molecular_function;molecular_function;molecular_function;cellular_component;biological_process;cellular_component;molecular_function;molecular_function;molecular_function;cellular_component;cellular_component	membrane;ubiquinone biosynthetic process;polyprenyltransferase activity;transferase activity;4-hydroxybenzoate decaprenyltransferase activity;integral component of mitochondrial inner membrane;isoprenoid biosynthetic process;mitochondrion;transferase activity, transferring alkyl or aryl (other than methyl) groups;4-hydroxybenzoate nonaprenyltransferase activity;prenyltransferase activity;mitochon…	ko00130	Ubiquinone and other terpenoid-quinone biosynthesis
g_004093	A0A140KLX4	Related to BRL1-essential nuclear envelope integral membrane protein	PF10104	i-sulfide bridge nucleocytoplasmic transport domain	IPR018767	Brl1/Brr6 domain	GO:0016020;GO:0031965;GO:0016021;GO:0055088	cellular_component;cellular_component;cellular_component;biological_process	membrane;nuclear membrane;integral component of membrane;lipid homeostasis	-	-
g_004094	A0A140KLX5	Uncharacterized protein	PF03162	Tyrosine phosphatase family	IPR004861;IPR029021	Atypical dual-specificity phosphatase Siw14-like;Protein-tyrosine phosphatase-like	-	-	-	-	-
g_004105	A0A140KLY6	Uncharacterized protein	PF08628;PF02194	Sorting nexin C terminal;PXA domain	IPR003114;IPR013937	Phox-associated domain;Sorting nexin, C-terminal	GO:0016020;GO:0016021	cellular_component;cellular_component	membrane;integral component of membrane	-	-
g_004113	A0A0F7SBN3	Uncharacterized protein	PF10521	Tti2 family	IPR018870	Tti2 family	-	-	-	-	-
g_004115	A0A0F7S219	Uncharacterized protein	-	-	-	-	-	-	-	-	-
g_004118	A0A140KLZ9	Spindle pole body component	PF04130	Spc97 / Spc98 family	IPR007259	Gamma-tubulin complex component protein	GO:0000922;GO:0005737;GO:0043015;GO:0005856;GO:0005874;GO:0005815;GO:0007020;GO:0000226	cellular_component;cellular_component;molecular_function;cellular_component;cellular_component;cellular_component;biological_process;biological_process	spindle pole;cytoplasm;gamma-tubulin binding;cytoskeleton;microtubule;microtubule organizing center;microtubule nucleation;microtubule cytoskeleton organization	-	-
g_004123	A0A0F7S7S5	Related to SUR2-sphingosine hydroxylase	PF04116	atty acid hydroxylase superfamily	IPR006694	Fatty acid hydroxylase	GO:0016020;GO:0042284;GO:0000170;GO:0006675;GO:0055114;GO:0016021;GO:0030148;GO:0016491;GO:0005506;GO:0008610	cellular_component;molecular_function;molecular_function;biological_process;biological_process;cellular_component;biological_process;molecular_function;molecular_function;biological_process	membrane;sphingolipid delta-4 desaturase activity;sphingosine hydroxylase activity;mannosyl-inositol phosphorylceramide metabolic process;oxidation-reduction process;integral component of membrane;sphingolipid biosynthetic process;oxidoreductase activity;iron ion binding;lipid biosynthetic process	-	-
g_004131	A0A0F7SBN8	Related to syntaxin family member TLG1	PF09177	Syntaxin 6, N-terminal	IPR015260;IPR010989;IPR000727	Syntaxin 6, N-terminal;SNARE;Target SNARE coiled-coil homology domain	GO:0016020;GO:0016192;GO:0048193;GO:0016021	cellular_component;biological_process;biological_process;cellular_component	membrane;vesicle-mediated transport;Golgi vesicle transport;integral component of membrane	-	-
g_004137	A0A0F7SCF7	Uncharacterized protein	PF05336	L-rhamnose mutarotase	IPR008000;IPR011008	Rhamnose/fucose mutarotase;Dimeric alpha-beta barrel	GO:0005737;GO:0016857	cellular_component;molecular_function	cytoplasm;racemase and epimerase activity, acting on carbohydrates and derivatives	-	-
g_004149	A0A0F7S7M6	Peptidyl-prolyl cis-trans isomerase	PF00160	Cyclophilin type peptidyl-prolyl cis-trans isomerase/CLD	IPR002130;IPR029000;IPR024936	Cyclophilin-type peptidyl-prolyl cis-trans isomerase domain;Cyclophilin-like domain superfamily;Cyclophilin-type peptidyl-prolyl cis-trans isomerase	GO:0000413;GO:0016853;GO:0003755	biological_process;molecular_function;molecular_function	protein peptidyl-prolyl isomerization;isomerase activity;peptidyl-prolyl cis-trans isomerase activity	-	-
g_004156	A0A140KM36	Related to SCY1-putative kinase	PF00069	Protein kinase domain	IPR011009;IPR011989;IPR000719;IPR016024	Protein kinase-like domain superfamily;Armadillo-like helical;Protein kinase domain;Armadillo-type fold	GO:0004672;GO:0005524;GO:0016310;GO:0016301;GO:0006468	molecular_function;molecular_function;biological_process;molecular_function;biological_process	protein kinase activity;ATP binding;phosphorylation;kinase activity;protein phosphorylation	-	-
g_004160	A0A140KM40	Related to UDP-glucose:glycoprotein glucosyltransferase	PF06427;PF01501	UDP-glucose:Glycoprotein Glucosyltransferase;lycosyl transferase family 8	IPR029044;IPR009448;IPR002495	Nucleotide-diphospho-sugar transferases;UDP-glucose:Glycoprotein Glucosyltransferase;Glycosyl transferase, family 8	GO:0016740;GO:0006486;GO:0016757;GO:0003980;GO:0097359	molecular_function;biological_process;molecular_function;molecular_function;biological_process	transferase activity;protein glycosylation;transferase activity, transferring glycosyl groups;UDP-glucose:glycoprotein glucosyltransferase activity;UDP-glucosylation	ko04141	Protein processing in endoplasmic reticulum
g_004167	A0A0F7RVC4	Uncharacterized protein	-	-	-	-	-	-	-	-	-
g_004175	A0A140KM53	Uncharacterized protein	PF04707	PRELI-like family	IPR037365;IPR006797	Slowmo/Ups family;PRELI/MSF1 domain	GO:0005758	cellular_component	mitochondrial intermembrane space	-	-
g_004176	A0A140KM54	Uncharacterized protein	PF00439	Bromodomain	IPR036427;IPR001487	Bromodomain-like superfamily;Bromodomain	-	-	-	-	-
g_004187	A0A140KM65	Uncharacterized protein	PF17098	WTAP/Mum2p family	IPR029732	WTAP/Mum2 family	GO:0005634;GO:0080009	cellular_component;biological_process	nucleus;mRNA methylation	-	-
g_004188	A0A0F7S5K9	Related to FMO1-flavin-containing monooxygenase	PF13738;PF00743;PF07992	Pyridine nucleotide-disulphide oxidoreductase;lavin-binding monooxygenase-like;Pyridine nucleotide-disulphide oxidoreductase	IPR036188	FAD/NAD(P)-binding domain superfamily	GO:0016020;GO:0016021;GO:0004497;GO:0055114	cellular_component;cellular_component;molecular_function;biological_process	membrane;integral component of membrane;monooxygenase activity;oxidation-reduction process	-	-
g_004191	A0A0F7SAC5	Uncharacterized protein	PF04129	Vps52 / Sac2 family	IPR007258	Vps52	-	-	-	-	-
g_004192	A0A140KM70	Related to SSK2-MAP kinase kinase kinase of the high osmolarity signal transduction pathway	PF00069	Protein kinase domain	IPR011009;IPR017441;IPR008271;IPR000719	Protein kinase-like domain superfamily;Protein kinase, ATP binding site;Serine/threonine-protein kinase, active site;Protein kinase domain	GO:0004672;GO:0005524;GO:0016310;GO:0016301;GO:0006468	molecular_function;molecular_function;biological_process;molecular_function;biological_process	protein kinase activity;ATP binding;phosphorylation;kinase activity;protein phosphorylation	ko02020;ko04011;	Two-component system;MAPK signaling pathway - yeast;
g_004197	A0A0F7SDP2	Mitochondrial distribution and morphology protein 12	PF10296	Maintenance of mitochondrial morphology protein 1	IPR027532;IPR019411	Mitochondrial distribution and morphology protein 12;MMM1 domain	GO:0016020;GO:0005783;GO:0007005;GO:0005789;GO:0000002;GO:0008289;GO:0005739;GO:0032865;GO:0006869;GO:0045040;GO:0005741	cellular_component;cellular_component;biological_process;cellular_component;biological_process;molecular_function;cellular_component;cellular_component;biological_process;biological_process;cellular_component	membrane;endoplasmic reticulum;mitochondrion organization;endoplasmic reticulum membrane;mitochondrial genome maintenance;lipid binding;mitochondrion;ERMES complex;lipid transport;protein import into mitochondrial outer membrane;mitochondrial outer membrane	ko04139	Regulation of mitophagy - yeast
g_004201	A0A0F7RZX3	Uncharacterized protein	-	-	IPR029615	ER membrane protein complex subunit 10	-	-	-	-	-
g_004202	A0A127Z5T0	Uncharacterized protein	-	-	-	-	-	-	-	-	-
g_004208	A0A0F7SB33	Related to kinesin	PF00225	Kinesin motor domain	IPR027417;IPR036961;IPR001752;IPR019821;IPR027640	P-loop containing nucleoside triphosphate hydrolase;Kinesin motor domain superfamily;Kinesin motor domain;Kinesin motor domain, conserved site;Kinesin-like protein	GO:0007018;GO:0000166;GO:0003774;GO:0003777;GO:0008017;GO:0005524	biological_process;molecular_function;molecular_function;molecular_function;molecular_function;molecular_function	microtubule-based movement;nucleotide binding;motor activity;microtubule motor activity;microtubule binding;ATP binding	-	-
g_004217	A0A0F7RZW5	Related to BRE4-protein involved in endocytosis	PF10334;PF13515	Aromatic acid exporter family member 2;usaric acid resistance protein-like	IPR018820	Brefeldin A sensitivity protein-related, domain of unknown function DUF2421	GO:0016020;GO:0016021	cellular_component;cellular_component	membrane;integral component of membrane	-	-
g_004241	A0A127Z5N8	Probable centractin	PF00022	Actin	IPR004000;IPR020902;IPR029909	Actin family;Actin/actin-like conserved site;Actin-related protein 1 family	GO:0005869	cellular_component	dynactin complex	-	-
g_004243	A0A127Z499	Related to Glucose 1-dehydrogenase / uncharacterized protein	PF13911;PF13561;PF08659;PF00106	AhpC/TSA antioxidant enzyme;noyl-(Acyl carrier protein) reductase;KR domain;short chain dehydrogenase	IPR002347;IPR036291;IPR032801;IPR036249	Short-chain dehydrogenase/reductase SDR;NAD(P)-binding domain superfamily;Peroxiredoxin-like FAM213/AAED1;Thioredoxin-like superfamily	-	-	-	-	-
g_004246	A0A0F7SBE7	Related to Endo-1,4-beta-mannosidase	PF00150	Cellulase (glycosyl hydrolase family 5)	IPR001547;IPR017853	Glycoside hydrolase, family 5;Glycoside hydrolase superfamily	GO:0005975;GO:0004553;GO:0008152;GO:0016787;GO:0016798	biological_process;molecular_function;biological_process;molecular_function;molecular_function	carbohydrate metabolic process;hydrolase activity, hydrolyzing O-glycosyl compounds;metabolic process;hydrolase activity;hydrolase activity, acting on glycosyl bonds	ko00051	Fructose and mannose metabolism
g_004248	A0A127Z414	Related to NMD5-Nam7p interacting protein	PF03810;PF08506	Importin-beta N-terminal domain;Cse1	IPR013713;IPR011989;IPR001494;IPR016024	Exportin/Importin, Cse1-like;Armadillo-like helical;Importin-beta, N-terminal domain;Armadillo-type fold	GO:0005634;GO:0006886;GO:0008536	cellular_component;biological_process;molecular_function	nucleus;intracellular protein transport;Ran GTPase binding	ko04013	MAPK signaling pathway - fly
g_004252	A0A0F7RUI8	Uncharacterized protein	-	-	IPR025638;IPR036866	Protein of unknown function DUF4336;Ribonuclease Z/Hydroxyacylglutathione hydrolase-like	-	-	-	-	-
g_004259	A0A0F7RS67	Related to SGT2-cochaperone, glutamine-rich cytoplasmic protein	PF13877;PF13181	Potential Monad-binding region of RPAP3;Tetratricopeptide repeat	IPR013026;IPR011990;IPR019734;IPR025986	Tetratricopeptide repeat-containing domain;Tetratricopeptide-like helical domain superfamily;Tetratricopeptide repeat;RNA-polymerase II-associated protein 3-like, C-terminal domain	-	-	-	-	-
g_004269	A0A127Z5S2	Uncharacterized protein	PF00400	WD domain, G-beta repeat	IPR001680;IPR036322;IPR033510;IPR019775;IPR015943	WD40 repeat;WD40-repeat-containing domain superfamily;PLAA/Doa1/Lub1;WD40 repeat, conserved site;WD40/YVTN repeat-like-containing domain superfamily	-	-	-	-	-
g_004276	A0A127Z613	Related to Kinesin-7a motor protein	-	-	-	-	GO:0016020;GO:0016021	cellular_component;cellular_component	membrane;integral component of membrane	-	-
g_004285	A0A0F7RW31	Uncharacterized protein	PF08574	Transcription factor Iwr1	IPR013883	Transcription factor Iwr1	-	-	-	-	-
g_004293	A0A0F7SC13	Uncharacterized protein	PF10332	Protein of unknown function (DUF2418)	IPR018819	Protein of unknown function DUF2418	GO:0016020;GO:0016021	cellular_component;cellular_component	membrane;integral component of membrane	-	-
g_004296	A0A127Z632	Related to VPS73-protein involved in vacuolar protein sorting	PF00083	Sugar (and other) transporter	IPR003663;IPR005828;IPR020846;IPR005829;IPR036259	Sugar/inositol transporter;Major facilitator, sugar transporter-like;Major facilitator superfamily domain;Sugar transporter, conserved site;MFS transporter superfamily	GO:0016020;GO:0005215;GO:0022857;GO:0055085;GO:0016021	cellular_component;molecular_function;molecular_function;biological_process;cellular_component	membrane;transporter activity;transmembrane transporter activity;transmembrane transport;integral component of membrane	-	-
g_004299	A0A0F7S2G5	Lipase	PF03583	Secretory lipase	IPR005152;IPR029058	Lipase, secreted;Alpha/Beta hydrolase fold	GO:0005576;GO:0016042;GO:0006629;GO:0004806	cellular_component;biological_process;biological_process;molecular_function	extracellular region;lipid catabolic process;lipid metabolic process;triglyceride lipase activity	-	-
g_004304	A0A0F7S6U3	Uncharacterized protein	-	-	-	-	-	-	-	-	-
g_004306	A0A127Z647	Related to BCK1 ser/thr protein kinase of the MEKK family	PF00069	Protein kinase domain	IPR011009;IPR017441;IPR008271;IPR000719	Protein kinase-like domain superfamily;Protein kinase, ATP binding site;Serine/threonine-protein kinase, active site;Protein kinase domain	GO:0004672;GO:0005524;GO:0016310;GO:0016301;GO:0006468	molecular_function;molecular_function;biological_process;molecular_function;biological_process	protein kinase activity;ATP binding;phosphorylation;kinase activity;protein phosphorylation	ko04011;ko04139;	MAPK signaling pathway - yeast;Regulation of mitophagy - yeast;
g_004314	A0A0F7SB09	Probable VPS4-vacuolar sorting protein	PF09336;PF00004;PF04212	Vps4 C terminal oligomerisation domain;ATPase family associated with various cellular activities (AAA);MIT (microtubule interacting and transport) domain	IPR027417;IPR003960;IPR036181;IPR007330;IPR015415;IPR003593;IPR003959	P-loop containing nucleoside triphosphate hydrolase;ATPase, AAA-type, conserved site;MIT domain superfamily;MIT;Vps4 oligomerisation, C-terminal;AAA+ ATPase domain;ATPase, AAA-type, core	GO:0016020;GO:0016236;GO:0042803;GO:0045053;GO:0016125;GO:0051260;GO:0032511;GO:0005768;GO:0000166;GO:0042802;GO:0070676;GO:1990621;GO:0045324;GO:0016887;GO:0005524	cellular_component;biological_process;molecular_function;biological_process;biological_process;biological_process;biological_process;cellular_component;molecular_function;molecular_function;biological_process;cellular_component;biological_process;molecular_function;molecular_function	membrane;macroautophagy;protein homodimerization activity;protein retention in Golgi apparatus;sterol metabolic process;protein homooligomerization;late endosome to vacuole transport via multivesicular body sorting pathway;endosome;nucleotide binding;identical protein binding;intralumenal vesicle formation;ESCRT IV complex;late endosome to vacuole transport;ATPase activity;ATP binding	ko04144	Endocytosis
g_004320	A0A127Z605	Uncharacterized protein	-	-	-	-	-	-	-	-	-
g_004323	A0A0F7S0L6	Uncharacterized protein	-	-	-	-	-	-	-	-	-
g_004324	A0A127Z627	DNA helicase	PF00493;PF14551;PF17207	MCM2/3/5 family;MCM N-terminal domain;MCM OB domain	IPR027417;IPR027925;IPR033762;IPR001208;IPR012340;IPR003593;IPR031327;IPR008046	P-loop containing nucleoside triphosphate hydrolase;MCM N-terminal domain;MCM OB domain;MCM domain;Nucleic acid-binding, OB-fold;AAA+ ATPase domain;Mini-chromosome maintenance protein;DNA replication licensing factor Mcm3	GO:0006270;GO:0003677;GO:0000166;GO:0016787;GO:0042555;GO:0004386;GO:0005524	biological_process;molecular_function;molecular_function;molecular_function;cellular_component;molecular_function;molecular_function	DNA replication initiation;DNA binding;nucleotide binding;hydrolase activity;MCM complex;helicase activity;ATP binding	ko04113;ko04111;ko03030;ko04110;	Meiosis - yeast;Cell cycle - yeast;DNA replication;Cell cycle;
g_004342	A0A0F7S8V0	Uncharacterized protein	-	-	-	-	-	-	-	-	-
g_004349	A0A127Z600	Uncharacterized protein	PF13855	Leucine rich repeat	IPR001611;IPR032675;IPR003591	Leucine-rich repeat;Leucine-rich repeat domain superfamily;Leucine-rich repeat, typical subtype	-	-	-	ko04392	Hippo signaling pathway -multiple species
g_004350	A0A0F7RTQ0	Uncharacterized protein	PF03999	Microtubule associated protein (MAP65/ASE1 family)	IPR007145	Microtubule-associated protein, MAP65/Ase1/PRC1	GO:0000226;GO:0008017	biological_process;molecular_function	microtubule cytoskeleton organization;microtubule binding	-	-
g_004364	A0A127Z656	N-acetylglucosamine-6-phosphate deacetylase	PF01979	Amidohydrolase family	IPR032466;IPR006680;IPR003764	Metal-dependent hydrolase;Amidohydrolase-related;N-acetylglucosamine-6-phosphate deacetylase	GO:0006044;GO:0046872;GO:0005975;GO:0008448;GO:0016787	biological_process;molecular_function;biological_process;molecular_function;molecular_function	N-acetylglucosamine metabolic process;metal ion binding;carbohydrate metabolic process;N-acetylglucosamine-6-phosphate deacetylase activity;hydrolase activity	-	-
g_004366	A0A0F7RXE2	Uncharacterized protein	-	-	-	-	-	-	-	-	-
g_004378	A0A127Z646	Uncharacterized protein	PF00400	WD domain, G-beta repeat	IPR001680;IPR036322;IPR017986;IPR019775;IPR015943	WD40 repeat;WD40-repeat-containing domain superfamily;WD40-repeat-containing domain;WD40 repeat, conserved site;WD40/YVTN repeat-like-containing domain superfamily	-	-	-	-	-
g_004385	A0A0F7RXH0	Uncharacterized protein	PF05773	RWD domain	IPR006575;IPR016135	RWD domain;Ubiquitin-conjugating enzyme/RWD-like	-	-	-	-	-
g_004389	A0A0F7RTB8	Uncharacterized protein	-	-	IPR029058	Alpha/Beta hydrolase fold	-	-	-	-	-
g_004391	A0A127Z641	Related to RIT1-initiator tRNA phosphoribosyl-transferase	PF04179;PF17184	Rit1 DUSP-like domain;Rit1 N-terminal domain	IPR007306;IPR033421;IPR029021;IPR033449	tRNA A64-2'-O-ribosylphosphate transferase;Rit1, DUSP-like domain;Protein-tyrosine phosphatase-like;Rit1, N-terminal domain	GO:0043399;GO:0016740;GO:0019988	molecular_function;molecular_function;biological_process	tRNA A64-2'-O-ribosylphosphate transferase activity;transferase activity;charged-tRNA amino acid modification	-	-
g_004398	A0A0F7SD01	Uncharacterized protein	PF03114;PF00018	BAR domain;SH3 domain	IPR001452;IPR036028;IPR004148;IPR027267	SH3 domain;SH3-like domain superfamily;BAR domain;AH/BAR domain superfamily	GO:0006897;GO:0005737;GO:0016192;GO:0051666;GO:1990528;GO:0060988;GO:0043332;GO:0042802;GO:0097320;GO:0030833;GO:0031097;GO:0008289;GO:0005826;GO:0071963;GO:0005516;GO:0006974;GO:0008092;GO:0030479	biological_process;cellular_component;biological_process;biological_process;cellular_component;biological_process;cellular_component;molecular_function;biological_process;biological_process;cellular_component;molecular_function;cellular_component;biological_process;molecular_function;biological_process;molecular_function;cellular_component	endocytosis;cytoplasm;vesicle-mediated transport;actin cortical patch localization;Rvs161p-Rvs167p complex;lipid tube assembly;mating projection tip;identical protein binding;plasma membrane tubulation;regulation of actin filament polymerization;medial cortex;lipid binding;actomyosin contractile ring;establishment or maintenance of cell polarity regulating cell shape;calmodulin binding;cellular r…	ko04666;ko04144;	Fc gamma R-mediated phagocytosis;Endocytosis;
g_004399	A0A127Z650	Uncharacterized protein	-	-	-	-	-	-	-	-	-
g_004423	A0A127Z6S0	Uncharacterized protein	PF13380	CoA binding domain	IPR036291;IPR003781	NAD(P)-binding domain superfamily;CoA-binding	GO:0048037	molecular_function	cofactor binding	-	-
g_004438	A0A0F7RZJ2	Uncharacterized protein	-	-	-	-	-	-	-	-	-
g_004441	A0A127Z6A1	Related to ERG28-involved in synthesis of ergosterol	PF03694	rg28 like protein	IPR005352	Erg28	GO:0016020;GO:0016021	cellular_component;cellular_component	membrane;integral component of membrane	-	-
g_004443	A0A0F7RZI8	Uncharacterized protein	PF10340;PF07859	Steryl acetyl hydrolase;alpha/beta hydrolase fold	IPR002168;IPR029058;IPR013094;IPR033140	Lipase, GDXG, putative histidine active site;Alpha/Beta hydrolase fold;Alpha/beta hydrolase fold-3;Lipase, GDXG, putative serine active site	GO:0008152;GO:0016787	biological_process;molecular_function	metabolic process;hydrolase activity	-	-
g_004474	A0A127Z6W4	Related to 3-oxoacyl-	PF13561;PF08659;PF00106	noyl-(Acyl carrier protein) reductase;KR domain;short chain dehydrogenase	IPR020904;IPR002347;IPR036291	Short-chain dehydrogenase/reductase, conserved site;Short-chain dehydrogenase/reductase SDR;NAD(P)-binding domain superfamily	GO:0016491;GO:0055114	molecular_function;biological_process	oxidoreductase activity;oxidation-reduction process	-	-
g_004483	A0A127Z6X3	Uncharacterized protein	PF09816	RNA polymerase II transcription elongation factor	IPR019194	Transcription elognation factor Eaf, N-terminal	-	-	-	-	-
g_004488	A0A0F7RY39	Uncharacterized protein	-	-	-	-	GO:0016020;GO:0016021	cellular_component;cellular_component	membrane;integral component of membrane	-	-
g_004489	A0A127Z7Z3	Palmitoyltransferase	PF01529	HHC palmitoyltransferase	IPR001594	Palmitoyltransferase, DHHC domain	GO:0016020;GO:0016740;GO:0019706;GO:0016746;GO:0016021	cellular_component;molecular_function;molecular_function;molecular_function;cellular_component	membrane;transferase activity;protein-cysteine S-palmitoyltransferase activity;transferase activity, transferring acyl groups;integral component of membrane	-	-
g_004497	A0A0F7S5A9	Uncharacterized protein	-	-	-	-	GO:0016020;GO:0016021	cellular_component;cellular_component	membrane;integral component of membrane	-	-
g_004499	A0A127Z803	Uncharacterized protein	PF11905;PF00170	omain of unknown function (DUF3425);bZIP transcription factor	IPR004827;IPR021833	Basic-leucine zipper domain;Protein of unknown function DUF3425	GO:0006355;GO:0003700	biological_process;molecular_function	regulation of transcription, DNA-templated;DNA binding transcription factor activity	-	-
g_004502	A0A0F7S5B0	Related to carnitine acetyl transferase FacC	PF00755	Choline/Carnitine o-acyltransferase	IPR000542	Acyltransferase ChoActase/COT/CPT	GO:0016740;GO:0016746	molecular_function;molecular_function	transferase activity;transferase activity, transferring acyl groups	ko04146	Peroxisome
g_004503	A0A0F7RZ47	Uncharacterized protein	-	-	-	-	-	-	-	-	-
g_004509	A0A0F7S9M4	Related to Epoxide hydrolase 1	PF00561;PF06441	alpha/beta hydrolase fold;poxide hydrolase N terminus	IPR029058;IPR010497;IPR016292;IPR000639	Alpha/Beta hydrolase fold;Epoxide hydrolase, N-terminal;Epoxide hydrolase;Epoxide hydrolase-like	GO:0003824;GO:0016787;GO:0033961	molecular_function;molecular_function;molecular_function	catalytic activity;hydrolase activity;cis-stilbene-oxide hydrolase activity	-	-
g_004525	A0A0F7S9N0	Uncharacterized protein	PF00856	SET domain	IPR001214	SET domain	-	-	-	-	-
g_004538	A0A0F7SBJ2	Uncharacterized protein	PF07946	Protein of unknown function (DUF1682)	IPR012879	Protein of unknown function DUF1682	GO:0016020;GO:0016021	cellular_component;cellular_component	membrane;integral component of membrane	-	-
g_004566	A0A0F7RWV3	Transcriptional activator	PF00808	Histone-like transcription factor (CBF/NF-Y) and archaeal histone	IPR009072;IPR003958;IPR027170	Histone-fold;Transcription factor CBF/NF-Y/archaeal histone domain;Transcriptional activator NFYC/HAP5 subunit	GO:0005634;GO:0003677;GO:0016602;GO:0006351;GO:0046982;GO:0006355;GO:0003700	cellular_component;molecular_function;cellular_component;biological_process;molecular_function;biological_process;molecular_function	nucleus;DNA binding;CCAAT-binding factor complex;transcription, DNA-templated;protein heterodimerization activity;regulation of transcription, DNA-templated;DNA binding transcription factor activity	-	-
g_004572	A0A127Z6T0	Related to DELTA3,5-DELTA2,4-DIENOYL-COA ISOMERASE	PF00378	noyl-CoA hydratase/isomerase	IPR001753;IPR029045;IPR014748	Enoyl-CoA hydratase/isomerase;ClpP/crotonase-like domain superfamily;Enoyl-CoA hydratase, C-terminal	GO:0003824;GO:0016853;GO:0008152	molecular_function;molecular_function;biological_process	catalytic activity;isomerase activity;metabolic process	-	-
g_004582	A0A127Z6T9	Uncharacterized protein	PF02515	CoA-transferase family III	IPR017659;IPR003673;IPR023606	Formyl-CoA:oxalate CoA-transferase;CoA-transferase family III;CoA-transferase family III domain superfamily	GO:0003824;GO:0033608;GO:0008152	molecular_function;molecular_function;biological_process	catalytic activity;formyl-CoA transferase activity;metabolic process	-	-
g_004592	A0A0F7SBQ5	DNA polymerase	PF00136;PF14260;PF03104	NA polymerase family B;C4-type zinc-finger of DNA polymerase delta;NA polymerase family B, exonuclease domain	IPR006134;IPR006172;IPR036397;IPR030559;IPR023211;IPR017964;IPR012337;IPR025687;IPR006133	DNA-directed DNA polymerase, family B, multifunctional domain;DNA-directed DNA polymerase, family B;Ribonuclease H superfamily;DNA polymerase zeta catalytic subunit;DNA polymerase, palm domain superfamily;DNA-directed DNA polymerase, family B, conserved site;Ribonuclease H-like superfamily;C4-type zinc-finger of DNA polymerase delta;DNA-directed DNA polymerase, family B, exonuclease domain	GO:0005634;GO:0016740;GO:0016035;GO:0046872;GO:0003677;GO:0016779;GO:0003887;GO:0000166;GO:0006281;GO:0051539;GO:0051536;GO:0003676;GO:0006260;GO:0019985	cellular_component;molecular_function;cellular_component;molecular_function;molecular_function;molecular_function;molecular_function;molecular_function;biological_process;molecular_function;molecular_function;molecular_function;biological_process;biological_process	nucleus;transferase activity;zeta DNA polymerase complex;metal ion binding;DNA binding;nucleotidyltransferase activity;DNA-directed DNA polymerase activity;nucleotide binding;DNA repair;4 iron, 4 sulfur cluster binding;iron-sulfur cluster binding;nucleic acid binding;DNA replication;translesion synthesis	ko03460;ko01524;	Fanconi anemia pathway;Platinum drug resistance;
g_004603	A0A127Z766	Uncharacterized protein	PF12697	Alpha/beta hydrolase family	IPR029058;IPR000073	Alpha/Beta hydrolase fold;Alpha/beta hydrolase fold-1	-	-	-	-	-
g_004604	A0A127Z6Y4	Dipeptidase	PF01244	Membrane dipeptidase (Peptidase family M19)	IPR008257;IPR032466;IPR028536	Peptidase M19;Metal-dependent hydrolase;Dipeptidase 1	GO:0016020;GO:0008233;GO:0046872;GO:0008237;GO:0006508;GO:0016805;GO:0016787;GO:0016021	cellular_component;molecular_function;molecular_function;molecular_function;biological_process;molecular_function;molecular_function;cellular_component	membrane;peptidase activity;metal ion binding;metallopeptidase activity;proteolysis;dipeptidase activity;hydrolase activity;integral component of membrane	-	-
g_004610	A0A127Z6U2	Related to allantoate permease	-	-	IPR020846;IPR036259;IPR011701	Major facilitator superfamily domain;MFS transporter superfamily;Major facilitator superfamily	GO:0016020;GO:0055085;GO:0016021	cellular_component;biological_process;cellular_component	membrane;transmembrane transport;integral component of membrane	-	-
g_004613	A0A0F7SAB2	Uncharacterized protein	PF02194	PXA domain	IPR003114	Phox-associated domain	-	-	-	-	-
g_004614	A0A127Z8S7	Uncharacterized protein	-	-	-	-	-	-	-	-	-
g_004618	A0A0F7S1T0	Uncharacterized protein	PF07470	lycosyl Hydrolase Family 88	IPR010905;IPR008928;IPR012341	Glycosyl hydrolase, family 88;Six-hairpin glycosidase superfamily;Six-hairpin glycosidase-like superfamily	GO:0003824	molecular_function	catalytic activity	-	-
g_004652	A0A0F7SDC3	Uncharacterized protein	-	-	-	-	GO:0016020;GO:0016021	cellular_component;cellular_component	membrane;integral component of membrane	-	-
g_004654	A0A127Z7E6	Related to protein involved in intramitochondrial protein sorting	PF04707	PRELI-like family	IPR037365;IPR006797	Slowmo/Ups family;PRELI/MSF1 domain	GO:0005758	cellular_component	mitochondrial intermembrane space	-	-
g_004657	A0A0B5L7L9	Pep1	-	-	-	-	-	-	-	-	-
g_004664	A0A127Z7F6	Probable 2-Nitropropane dioxygenase	PF03060	Nitronate monooxygenase	IPR013785;IPR004136	Aldolase-type TIM barrel;Nitronate monooxygenase	GO:0003824;GO:0018580;GO:0051213;GO:0055114	molecular_function;molecular_function;molecular_function;biological_process	catalytic activity;nitronate monooxygenase activity;dioxygenase activity;oxidation-reduction process	-	-
g_004680	A0A127Z6Z1	Related to TNA1-high affinity nicotinic acid plasma membrane permease	-	-	IPR020846;IPR036259;IPR011701	Major facilitator superfamily domain;MFS transporter superfamily;Major facilitator superfamily	GO:0016020;GO:0055085;GO:0016021	cellular_component;biological_process;cellular_component	membrane;transmembrane transport;integral component of membrane	-	-
g_004689	A0A127Z8I1	Related to SAC1-Phosphatidylinositol phosphate phosphatase	PF02383	SacI homology domain	IPR002013	SAC domain	GO:0042578	molecular_function	phosphoric ester hydrolase activity	-	-
g_004711	A0A0F7S714	Uncharacterized protein	-	-	-	-	-	-	-	-	-
g_004721	A0A0F7RSB3	Uncharacterized protein	-	-	-	-	GO:0016020;GO:0016021	cellular_component;cellular_component	membrane;integral component of membrane	-	-
g_004737	A0A127ZEU4	Uncharacterized protein	PF15511;PF06201	Centromere kinetochore component CENP-T histone fold;PITH domain	IPR009072;IPR037047;IPR035425;IPR010400;IPR008979	Histone-fold;PITH domain superfamily;CENP-T/Histone H4, histone fold;PITH domain;Galactose-binding-like domain superfamily	GO:0046982	molecular_function	protein heterodimerization activity	-	-
g_004739	A0A0F7S385	Probable Mrb1-Mitochondrial p32 Family Protein	PF02330	Mitochondrial glycoprotein	IPR036561;IPR003428	Mitochondrial glycoprotein superfamily;Mitochondrial glycoprotein	GO:0005759	cellular_component	mitochondrial matrix	ko05168	Herpes simplex infection
g_004742	A0A0F7RVY6	Probable acyl-CoA dehydrogenase short-branched chain	PF02771;PF02770;PF00441	Acyl-CoA dehydrogenase, N-terminal domain;Acyl-CoA dehydrogenase, middle domain;Acyl-CoA dehydrogenase, C-terminal domain	IPR013786;IPR009100;IPR037069;IPR036250;IPR009075;IPR006089;IPR006091	Acyl-CoA dehydrogenase/oxidase, N-terminal;Acyl-CoA dehydrogenase/oxidase, N-terminal and middle domain superfamily;Acyl-CoA dehydrogenase/oxidase, N-terminal domain superfamily;Acyl-CoA dehydrogenase-like, C-terminal;Acyl-CoA dehydrogenase/oxidase C-terminal;Acyl-CoA dehydrogenase, conserved site;Acyl-CoA oxidase/dehydrogenase, central domain	GO:0016627;GO:0055114;GO:0003995;GO:0050660;GO:0008152;GO:0016491	molecular_function;biological_process;molecular_function;molecular_function;biological_process;molecular_function	oxidoreductase activity, acting on the CH-CH group of donors;oxidation-reduction process;acyl-CoA dehydrogenase activity;flavin adenine dinucleotide binding;metabolic process;oxidoreductase activity	-	-
g_004744	A0A0F7RSI1	Uncharacterized protein	PF00782;PF14671	ual specificity phosphatase, catalytic domain;ual specificity protein phosphatase, N-terminal half	IPR026070;IPR003595;IPR020422;IPR000387;IPR029260;IPR029021;IPR016130;IPR000340	Tyrosine-protein phosphatase CDC14;Protein-tyrosine phosphatase, catalytic;Dual specificity protein phosphatase domain;Tyrosine specific protein phosphatases domain;Dual specificity/tyrosine protein phosphatase, N-terminal;Protein-tyrosine phosphatase-like;Protein-tyrosine phosphatase, active site;Dual specificity phosphatase, catalytic domain	GO:0016791;GO:0004725;GO:0006470;GO:0035335;GO:0016311;GO:0004721;GO:0007096;GO:0008138	molecular_function;molecular_function;biological_process;biological_process;biological_process;molecular_function;biological_process;molecular_function	phosphatase activity;protein tyrosine phosphatase activity;protein dephosphorylation;peptidyl-tyrosine dephosphorylation;dephosphorylation;phosphoprotein phosphatase activity;regulation of exit from mitosis;protein tyrosine/serine/threonine phosphatase activity	ko04113;ko04111;ko04110;	Meiosis - yeast;Cell cycle - yeast;Cell cycle;
g_004765	A0A127ZEY1	Uncharacterized protein	PF01803	LIM-domain binding protein	IPR029005	LIM-domain binding protein/SEUSS	-	-	-	-	-
g_004802	A0A127ZF80	Uncharacterized protein	-	-	-	-	GO:0016020;GO:0016021	cellular_component;cellular_component	membrane;integral component of membrane	-	-
g_004846	A0A0F7S739	Palmitoyltransferase	PF01529	HHC palmitoyltransferase	IPR001594	Palmitoyltransferase, DHHC domain	GO:0016020;GO:0016740;GO:0019706;GO:0016746;GO:0016021	cellular_component;molecular_function;molecular_function;molecular_function;cellular_component	membrane;transferase activity;protein-cysteine S-palmitoyltransferase activity;transferase activity, transferring acyl groups;integral component of membrane	-	-
g_004853	A0A0F7S0B5	Uncharacterized protein	-	-	-	-	-	-	-	-	-
g_004854	A0A0F7RZE0	Related to GRH1-acetylated protein, involved in ER to Golgi transport	PF04495	RASP55/65 PDZ-like domain	IPR024958;IPR036034;IPR007583	GRASP55/65 PDZ-like domain;PDZ superfamily;GRASP55/65	-	-	-	-	-
g_004855	A0A0F7S137	Uncharacterized protein	PF07926	TPR/MLP1/MLP2-like protein	IPR012929	Nucleoprotein TPR/MLP1	GO:0006606;GO:0005622	biological_process;cellular_component	protein import into nucleus;intracellular	ko05200;ko05216;ko03013;	Pathways in cancer;Thyroid cancer;RNA transport;
g_004857	A0A0F7RWA0	Uncharacterized protein	-	-	-	-	-	-	-	-	-
g_004876	A0A127ZEU1	Probable acyl-CoA dehydrogenase, medium-chain specific, mitochondrial	PF02771;PF02770;PF00441	Acyl-CoA dehydrogenase, N-terminal domain;Acyl-CoA dehydrogenase, middle domain;Acyl-CoA dehydrogenase, C-terminal domain	IPR013786;IPR009100;IPR037069;IPR036250;IPR009075;IPR006089;IPR006091	Acyl-CoA dehydrogenase/oxidase, N-terminal;Acyl-CoA dehydrogenase/oxidase, N-terminal and middle domain superfamily;Acyl-CoA dehydrogenase/oxidase, N-terminal domain superfamily;Acyl-CoA dehydrogenase-like, C-terminal;Acyl-CoA dehydrogenase/oxidase C-terminal;Acyl-CoA dehydrogenase, conserved site;Acyl-CoA oxidase/dehydrogenase, central domain	GO:0016627;GO:0055114;GO:0003995;GO:0050660;GO:0008152;GO:0016491	molecular_function;biological_process;molecular_function;molecular_function;biological_process;molecular_function	oxidoreductase activity, acting on the CH-CH group of donors;oxidation-reduction process;acyl-CoA dehydrogenase activity;flavin adenine dinucleotide binding;metabolic process;oxidoreductase activity	ko00071;ko00410;ko01200;ko00280;ko00640;ko01212;ko03320;	Fatty acid degradation;beta-Alanine metabolism;Carbon metabolism;Valine, leucine and isoleucine degradation;Propanoate metabolism;Fatty acid metabolism;PPAR signaling pathway;
g_004877	A0A127ZGM6	Siderophore biosynthesis regulatory protein URBS1	PF00320	ATA zinc finger	IPR013088;IPR000679	Zinc finger, NHR/GATA-type;Zinc finger, GATA-type	GO:0046872;GO:0008270;GO:0043565;GO:0006355;GO:0003700	molecular_function;molecular_function;molecular_function;biological_process;molecular_function	metal ion binding;zinc ion binding;sequence-specific DNA binding;regulation of transcription, DNA-templated;DNA binding transcription factor activity	-	-
g_004878	A0A0F7RW56	Related to mfs-multidrug-resistance transporter	-	-	IPR020846;IPR036259;IPR011701	Major facilitator superfamily domain;MFS transporter superfamily;Major facilitator superfamily	GO:0016020;GO:0055085;GO:0016021	cellular_component;biological_process;cellular_component	membrane;transmembrane transport;integral component of membrane	-	-
g_004886	A0A0F7S6A3	Uncharacterized protein	PF13454	AD-NAD(P)-binding	IPR036188;IPR021163	FAD/NAD(P)-binding domain superfamily;Ferredoxin-NADP+ reductase, adrenodoxin-type	GO:0016491;GO:0055114	molecular_function;biological_process	oxidoreductase activity;oxidation-reduction process	-	-
g_004888	A0A0F7S3C3	Lysophospholipase	PF01735	Lysophospholipase catalytic domain	IPR016035;IPR002642	Acyl transferase/acyl hydrolase/lysophospholipase;Lysophospholipase, catalytic domain	GO:0009395;GO:0006629;GO:0016042;GO:0004622;GO:0004620;GO:0008152;GO:0016787	biological_process;biological_process;biological_process;molecular_function;molecular_function;biological_process;molecular_function	phospholipid catabolic process;lipid metabolic process;lipid catabolic process;lysophospholipase activity;phospholipase activity;metabolic process;hydrolase activity	-	-
g_004892	A0A0F7RSV9	Uncharacterized protein	PF13508	Acetyltransferase (GNAT) domain	IPR016181;IPR000182	Acyl-CoA N-acyltransferase;GNAT domain	GO:0008080	molecular_function	N-acetyltransferase activity	-	-
g_004907	A0A0F7RSW2	Uncharacterized protein	PF10153	rRNA-processing protein Efg1	IPR019310	rRNA-processing protein Efg1	GO:0006364	biological_process	rRNA processing	-	-
g_004920	A0A127ZEL0	Uncharacterized protein	PF08624	Chromatin remodelling complex Rsc7/Swp82 subunit	IPR013933	Chromatin-remodelling complex, RSC SWI/SNF subunit Rsc7/Swp82	-	-	-	-	-
g_004932	A0A0F7RWC5	Uncharacterized protein	-	-	IPR037721	Ferlin family	-	-	-	-	-
g_004954	A0A0F7RSB8	Uncharacterized protein	PF13405	-hand domain	IPR011992;IPR002048;IPR018247	EF-hand domain pair;EF-hand domain;EF-Hand 1, calcium-binding site	GO:0016460;GO:0071574;GO:1903479;GO:0005737;GO:1903475;GO:0005826;GO:0071341;GO:0005509	cellular_component;biological_process;biological_process;cellular_component;biological_process;cellular_component;cellular_component;molecular_function	myosin II complex;protein localization to medial cortex;mitotic actomyosin contractile ring assembly actin filament organization;cytoplasm;mitotic actomyosin contractile ring assembly;actomyosin contractile ring;medial cortical node;calcium ion binding	-	-
g_004963	A0A127ZEW9	Uncharacterized protein	PF13857	Ankyrin repeats (many copies)	IPR036770;IPR020683;IPR002110	Ankyrin repeat-containing domain superfamily;Ankyrin repeat-containing domain;Ankyrin repeat	-	-	-	-	-
g_004969	A0A0F7RWE5	Related to makorin ring zinc finger protein	PF13920;PF00642	Zinc finger, C3HC4 type (RING finger);Zinc finger C-x8-C-x5-C-x3-H type (and similar)	IPR036855;IPR000571;IPR017907;IPR013083;IPR001841	Zinc finger, CCCH-type superfamily;Zinc finger, CCCH-type;Zinc finger, RING-type, conserved site;Zinc finger, RING/FYVE/PHD-type;Zinc finger, RING-type	GO:0046872	molecular_function	metal ion binding	-	-
g_004971	A0A0F7RSC4	Related to HST1-silencing protein	PF02146	Sir2 family	IPR003000;IPR026591;IPR029035;IPR026590	Sirtuin family;Sirtuin, catalytic core small domain superfamily;DHS-like NAD/FAD-binding domain superfamily;Sirtuin family, catalytic core domain	GO:0070403	molecular_function	NAD+ binding	ko00760;ko04213;	Nicotinate and nicotinamide metabolism;Longevity regulating pathway - multiple species;
g_005017	A0A127ZEC7	Related to MPH1-Member of the DEAH family of helicases	PF00271;PF04851	Helicase conserved C-terminal domain;Type III restriction enzyme, res subunit	IPR027417;IPR006935;IPR014001;IPR001650	P-loop containing nucleoside triphosphate hydrolase;Helicase/UvrB, N-terminal;Helicase superfamily 1/2, ATP-binding domain;Helicase, C-terminal	GO:0004386;GO:0016787;GO:0005524;GO:0003677	molecular_function;molecular_function;molecular_function;molecular_function	helicase activity;hydrolase activity;ATP binding;DNA binding	-	-
g_005033	A0A0F7RSZ2	Probable ribosomal protein L13a	PF00572	Ribosomal protein L13	IPR005822;IPR036899;IPR005755;IPR023563	Ribosomal protein L13;Ribosomal protein L13 superfamily;Ribosomal protein L13, eukaryotic/archaeal;Ribosomal protein L13, conserved site	GO:0030529;GO:0006412;GO:0015934;GO:0003735;GO:0005840	;biological_process;cellular_component;molecular_function;cellular_component	;translation;large ribosomal subunit;structural constituent of ribosome;ribosome	ko03010	Ribosome
g_005046	A0A127Z3H3	Related to cell wall protein UTR2	PF00722	lycosyl hydrolases family 16	IPR000757;IPR013320	Glycoside hydrolase family 16;Concanavalin A-like lectin/glucanase domain superfamily	GO:0004553;GO:0005975	molecular_function;biological_process	hydrolase activity, hydrolyzing O-glycosyl compounds;carbohydrate metabolic process	-	-
g_005047	A0A127Z3H3	Related to cell wall protein UTR2	PF00722	lycosyl hydrolases family 16	IPR000757;IPR013320	Glycoside hydrolase family 16;Concanavalin A-like lectin/glucanase domain superfamily	GO:0004553;GO:0005975	molecular_function;biological_process	hydrolase activity, hydrolyzing O-glycosyl compounds;carbohydrate metabolic process	-	-
g_005050	A0A0F7SC17	Uncharacterized protein	-	-	-	-	GO:0016020;GO:0016021	cellular_component;cellular_component	membrane;integral component of membrane	-	-
g_005069	A0A0F7S7J5	Uncharacterized protein	PF00439	Bromodomain	IPR036427;IPR001487	Bromodomain-like superfamily;Bromodomain	-	-	-	-	-
g_005081	V5EX20	Ribosomal protein S8	PF00410	Ribosomal protein S8	IPR035987;IPR000630	Ribosomal protein S8 superfamily;Ribosomal protein S8	GO:0030529;GO:0003735;GO:0005840;GO:0006412	;molecular_function;cellular_component;biological_process	;structural constituent of ribosome;ribosome;translation	ko03010	Ribosome
g_005099	A0A127Z3M0	Related to COP9-signalosome complex subunit 4	PF01399	PCI domain	IPR000717;IPR036388;IPR036390;IPR037754	Proteasome component (PCI) domain;Winged helix-like DNA-binding domain superfamily;Winged helix DNA-binding domain superfamily;COP9 signalosome complex subunit 4	GO:0008180	cellular_component	COP9 signalosome	-	-
g_005100	A0A127Z352	Uncharacterized protein	-	-	-	-	-	-	-	-	-
g_005127	A0A0F7S8B3	Related to YMR1-Phosphatidylinositol 3-phosphate phosphatase	PF06602	Myotubularin-like phosphatase domain	IPR030564;IPR011993;IPR010569;IPR029021;IPR016130	Myotubularin family;PH-like domain superfamily;Myotubularin-like phosphatase domain;Protein-tyrosine phosphatase-like;Protein-tyrosine phosphatase, active site	GO:0035335;GO:0004725;GO:0016311	biological_process;molecular_function;biological_process	peptidyl-tyrosine dephosphorylation;protein tyrosine phosphatase activity;dephosphorylation	-	-
g_005137	A0A0F7RY96	Acyl-coenzyme A oxidase	PF01756;PF02770;PF14749	Acyl-CoA oxidase;Acyl-CoA dehydrogenase, middle domain;Acyl-coenzyme A oxidase N-terminal	IPR002655;IPR009100;IPR037069;IPR036250;IPR012258;IPR029320;IPR006091	Acyl-CoA oxidase, C-terminal;Acyl-CoA dehydrogenase/oxidase, N-terminal and middle domain superfamily;Acyl-CoA dehydrogenase/oxidase, N-terminal domain superfamily;Acyl-CoA dehydrogenase-like, C-terminal;Acyl-CoA oxidase;Acyl-coenzyme A oxidase, N-terminal;Acyl-CoA oxidase/dehydrogenase, central domain	GO:0016627;GO:0055114;GO:0071949;GO:0006635;GO:0003997;GO:0005777;GO:0050660;GO:0006631;GO:0008152	molecular_function;biological_process;molecular_function;biological_process;molecular_function;cellular_component;molecular_function;biological_process;biological_process	oxidoreductase activity, acting on the CH-CH group of donors;oxidation-reduction process;FAD binding;fatty acid beta-oxidation;acyl-CoA oxidase activity;peroxisome;flavin adenine dinucleotide binding;fatty acid metabolic process;metabolic process	-	-
g_005138	A0A127ZEJ6	Uncharacterized protein	PF07904	Chromatin modification-related protein EAF7	IPR012423	Chromatin modification-related protein Eaf7/MRGBP	GO:0005634;GO:0006355;GO:0043189	cellular_component;biological_process;cellular_component	nucleus;regulation of transcription, DNA-templated;H4/H2A histone acetyltransferase complex	-	-
g_005139	A0A0F7RT91	Probable SCO1-involved in stabilization of Cox1p and Cox2p	PF02630	SCO1/SenC	IPR003782;IPR013766;IPR036249;IPR017276	Copper chaperone SCO1/SenC;Thioredoxin domain;Thioredoxin-like superfamily;Synthesis of cytochrome c oxidase, Sco1/Sco2	GO:0016020;GO:0008535;GO:0006825;GO:0046872;GO:0006878;GO:0045454;GO:0005743;GO:0016021;GO:0005507	cellular_component;biological_process;biological_process;molecular_function;biological_process;biological_process;cellular_component;cellular_component;molecular_function	membrane;respiratory chain complex IV assembly;copper ion transport;metal ion binding;cellular copper ion homeostasis;cell redox homeostasis;mitochondrial inner membrane;integral component of membrane;copper ion binding	-	-
g_005150	A0A127ZE34	Probable DUR3-Urea permease	PF00474	Sodium:solute symporter family	IPR001734;IPR038377	Sodium/solute symporter;Sodium/glucose symporter superfamily	GO:0016020;GO:0022857;GO:0055085;GO:0016021	cellular_component;molecular_function;biological_process;cellular_component	membrane;transmembrane transporter activity;transmembrane transport;integral component of membrane	-	-
g_005152	A0A0F7S4J7	Uncharacterized protein	-	-	IPR001734;IPR038377	Sodium/solute symporter;Sodium/glucose symporter superfamily	GO:0016020;GO:0022857;GO:0055085;GO:0016021	cellular_component;molecular_function;biological_process;cellular_component	membrane;transmembrane transporter activity;transmembrane transport;integral component of membrane	-	-
g_005177	A0A127ZFK6	Related to Diaphanous protein homolog 1	PF06371;PF06367;PF02181	iaphanous GTPase-binding Domain;iaphanous FH3 Domain;ormin Homology 2 Domain	IPR016024;IPR010473;IPR010472;IPR015425;IPR011989;IPR014768	Armadillo-type fold;Formin, GTPase-binding domain;Formin, FH3 domain;Formin, FH2 domain;Armadillo-like helical;Rho GTPase-binding/formin homology 3 (GBD/FH3) domain	GO:0003779;GO:0030036;GO:0016043;GO:0017048	molecular_function;biological_process;biological_process;molecular_function	actin binding;actin cytoskeleton organization;cellular component organization;Rho GTPase binding	-	-
g_005202	A0A127ZEQ4	Related to BEM2-GTPase-activating protein	PF00620;PF00617;PF00618	RhoGAP domain;RasGEF domain;RasGEF N-terminal motif	IPR023578;IPR008936;IPR001895;IPR011993;IPR036964;IPR000198;IPR000651	Ras guanine nucleotide exchange factor domain superfamily;Rho GTPase activation protein;Ras guanine-nucleotide exchange factors catalytic domain;PH-like domain superfamily;Ras guanine-nucleotide exchange factor catalytic domain superfamily;Rho GTPase-activating protein domain;Ras-like guanine nucleotide exchange factor, N-terminal	GO:0007264;GO:0005096;GO:0007165;GO:0005085;GO:0065009;GO:0005622;GO:0043547	biological_process;molecular_function;biological_process;molecular_function;biological_process;cellular_component;biological_process	small GTPase mediated signal transduction;GTPase activator activity;signal transduction;guanyl-nucleotide exchange factor activity;regulation of molecular function;intracellular;positive regulation of GTPase activity	ko04011	MAPK signaling pathway - yeast
g_005213	A0A140KMX9	Related to golgi-specific brefeldin a-resistance guanine nucleotide exchange factor 1	PF01369;PF12783	Sec7 domain;uanine nucleotide exchange factor in Golgi transport N-terminal	IPR032691;IPR023394;IPR000904;IPR035999	Guanine nucleotide exchange factor, N-terminal;Sec7, C-terminal domain superfamily;Sec7 domain;Sec7 domain superfamily	GO:0032012;GO:0065009;GO:0005086	biological_process;biological_process;molecular_function	regulation of ARF protein signal transduction;regulation of molecular function;ARF guanyl-nucleotide exchange factor activity	ko04144	Endocytosis
g_005218	A0A0F7S3N4	Uncharacterized protein	-	-	-	-	-	-	-	-	-
g_005226	A0A140KMZ1	Probable SNF2-component of SWI/SNF global transcription activator complex	PF00271;PF08880;PF00439;PF00176;PF14619;PF07529	Helicase conserved C-terminal domain;QLQ;Bromodomain;SNF2 family N-terminal domain;Snf2-ATP coupling, chromatin remodelling complex;HSA	IPR027417;IPR014001;IPR001487;IPR014978;IPR036427;IPR029295;IPR000330;IPR038718;IPR014012;IPR001650	P-loop containing nucleoside triphosphate hydrolase;Helicase superfamily 1/2, ATP-binding domain;Bromodomain;Glutamine-Leucine-Glutamine, QLQ;Bromodomain-like superfamily;Snf2, ATP coupling domain;SNF2-related, N-terminal domain;SNF2-like, N-terminal domain superfamily;Helicase/SANT-associated domain;Helicase, C-terminal	GO:0042393;GO:0005634;GO:0006355;GO:0005524	molecular_function;cellular_component;biological_process;molecular_function	histone binding;nucleus;regulation of transcription, DNA-templated;ATP binding	-	-
g_005241	A0A0F7S1V2	Related to 8-amino-7-oxononanoate synthase	PF00155	Aminotransferase class I and II	IPR004839;IPR001917;IPR015424	Aminotransferase, class I/classII;Aminotransferase, class-II, pyridoxal-phosphate binding site;Pyridoxal phosphate-dependent transferase	GO:0016740;GO:0008152;GO:0009058;GO:0030170	molecular_function;biological_process;biological_process;molecular_function	transferase activity;metabolic process;biosynthetic process;pyridoxal phosphate binding	ko00780	Biotin metabolism
g_005259	A0A140KN24	Related to vacuolar segregation protein PEP7	PF01363;PF11464	YVE zinc finger;Rabenosyn Rab binding domain	IPR017455;IPR011011;IPR000306;IPR021565;IPR013083;IPR036531	Zinc finger, FYVE-related;Zinc finger, FYVE/PHD-type;FYVE zinc finger;Rabenosyn, Rab binding domain;Zinc finger, RING/FYVE/PHD-type;Rabenosyn, Rab binding domain superfamily	GO:0046872	molecular_function	metal ion binding	ko04144	Endocytosis
g_005275	A0A140KN40	Related to LAP3-member of the GAL regulon	PF03051	Peptidase C1-like family	IPR004134;IPR000169	Peptidase C1B, bleomycin hydrolase;Cysteine peptidase, cysteine active site	GO:0006508;GO:0004197	biological_process;molecular_function	proteolysis;cysteine-type endopeptidase activity	-	-
g_005290	A0A140KN62	Uncharacterized protein	-	-	-	-	-	-	-	-	-
g_005297	A0A0F7S355	Uncharacterized protein	-	-	-	-	-	-	-	-	-
g_005303	A0A140KN76	Related to RNA-binding protein	PF00076	RNA recognition motif. (a.k.a. RRM, RBD, or RNP domain)	IPR035979;IPR000504;IPR034215	RNA-binding domain superfamily;RNA recognition motif domain;RBM42, RNA recognition motif	GO:0003676;GO:0003723	molecular_function;molecular_function	nucleic acid binding;RNA binding	-	-
g_005322	A0A140KN94	Related to Neurofibromin	PF13716;PF00616	ivergent CRAL/TRIO domain;TPase-activator protein for Ras-like GTPase	IPR008936;IPR016024;IPR011993;IPR001936;IPR023152;IPR001251;IPR036865	Rho GTPase activation protein;Armadillo-type fold;PH-like domain superfamily;Ras GTPase-activating domain;Ras GTPase-activating protein, conserved site;CRAL-TRIO lipid binding domain;CRAL-TRIO lipid binding domain superfamily	GO:0007165;GO:0043087	biological_process;biological_process	signal transduction;regulation of GTPase activity	ko04014;ko04010;ko01521;	Ras signaling pathway;MAPK signaling pathway;EGFR tyrosine kinase inhibitor resistance;
g_005333	A0A140KNA6	Related to DNA Polymerase iota	PF11799;PF00817	impB/mucB/samB family C-terminal domain;impB/mucB/samB family	IPR017961;IPR001126	DNA polymerase, Y-family, little finger domain;UmuC domain	GO:0003684;GO:0006281	molecular_function;biological_process	damaged DNA binding;DNA repair	ko03460	Fanconi anemia pathway
g_005368	A0A0F7RS73	Related to coenzyme A diphosphatase	PF00293	NUDIX domain	IPR000086;IPR015797	NUDIX hydrolase domain;NUDIX hydrolase-like domain superfamily	GO:0016787	molecular_function	hydrolase activity	-	-
g_005371	A0A0F7RV34	Probable glutaryl-CoA dehydrogenase, mitochondrial	PF02771;PF02770;PF00441	Acyl-CoA dehydrogenase, N-terminal domain;Acyl-CoA dehydrogenase, middle domain;Acyl-CoA dehydrogenase, C-terminal domain	IPR013786;IPR009100;IPR036250;IPR037069;IPR009075;IPR006091	Acyl-CoA dehydrogenase/oxidase, N-terminal;Acyl-CoA dehydrogenase/oxidase, N-terminal and middle domain superfamily;Acyl-CoA dehydrogenase-like, C-terminal;Acyl-CoA dehydrogenase/oxidase, N-terminal domain superfamily;Acyl-CoA dehydrogenase/oxidase C-terminal;Acyl-CoA oxidase/dehydrogenase, central domain	GO:0016627;GO:0055114;GO:0050660;GO:0008152;GO:0016491	molecular_function;biological_process;molecular_function;biological_process;molecular_function	oxidoreductase activity, acting on the CH-CH group of donors;oxidation-reduction process;flavin adenine dinucleotide binding;metabolic process;oxidoreductase activity	ko00310;ko00362;ko00071;ko00380;	Lysine degradation;Benzoate degradation;Fatty acid degradation;Tryptophan metabolism;
g_005372	A0A0F7RWY8	Uncharacterized protein	PF04148	Transmembrane adaptor Erv26	IPR007277	Transmembrane adaptor Erv26	GO:0016020;GO:0016021	cellular_component;cellular_component	membrane;integral component of membrane	-	-
g_005387	A0A0F7RVR1	Uncharacterized protein	-	-	-	-	-	-	-	-	-
g_005396	A0A127Z358	Uncharacterized protein	-	-	IPR005248;IPR014729	Nicotinate/nicotinamide nucleotide adenylyltransferase;Rossmann-like alpha/beta/alpha sandwich fold	GO:0016779;GO:0009435	molecular_function;biological_process	nucleotidyltransferase activity;NAD biosynthetic process	ko00760	Nicotinate and nicotinamide metabolism
g_005401	A0A0F7SA13	Related to MSS1-mitochondrial GTPase involved in expression of COX1	PF10396;PF12631;PF01926	TP-binding protein TrmE N-terminus;MnmE helical domain;50S ribosome-binding GTPase	IPR027417;IPR004520;IPR006073;IPR018948;IPR027368;IPR005225;IPR031168;IPR027266;IPR025867	P-loop containing nucleoside triphosphate hydrolase;tRNA modification GTPase MnmE;GTP binding domain;GTP-binding protein TrmE, N-terminal;tRNA modification GTPase MnmE domain 2;Small GTP-binding protein domain;TrmE-type guanine nucleotide-binding domain;GTP-binding protein TrmE/Glycine cleavage system T protein, domain 1;MnmE, helical domain	GO:0005525;GO:0006400;GO:0005622;GO:0003924	molecular_function;biological_process;cellular_component;molecular_function	GTP binding;tRNA modification;intracellular;GTPase activity	-	-
g_005438	A0A0F7S9H9	Related to VPS17-vacuolar protein sorting-associated protein	PF09325	Vps5 C terminal like	IPR036871;IPR027267;IPR037907;IPR015404	PX domain superfamily;AH/BAR domain superfamily;Vps17, PX domain;Sorting nexin Vps5-like, C-terminal	GO:0035091	molecular_function	phosphatidylinositol binding	-	-
g_005461	A0A0F7S2K4	Probable Lipase B	-	-	IPR029058	Alpha/Beta hydrolase fold	-	-	-	-	-
g_005464	A0A127Z2T0	Probable homogentisate 1,2-dioxygenase	PF04209	homogentisate 1,2-dioxygenase	IPR011051;IPR005708;IPR014710	RmlC-like cupin domain superfamily;Homogentisate 1,2-dioxygenase;RmlC-like jelly roll fold	GO:0055114;GO:0006559;GO:0006570;GO:0051213;GO:0004411	biological_process;biological_process;biological_process;molecular_function;molecular_function	oxidation-reduction process;L-phenylalanine catabolic process;tyrosine metabolic process;dioxygenase activity;homogentisate 1,2-dioxygenase activity	ko00350;ko00643;	Tyrosine metabolism;Styrene degradation;
g_005475	A0A0F7S5K5	Related to MCH4-monocarboxylate transporter	-	-	IPR020846;IPR036259;IPR011701	Major facilitator superfamily domain;MFS transporter superfamily;Major facilitator superfamily	GO:0016020;GO:0055085;GO:0016021	cellular_component;biological_process;cellular_component	membrane;transmembrane transport;integral component of membrane	-	-
g_005519	A0A0F7S361	Related to ALG6-glucosyltransferase	PF03155	ALG6, ALG8 glycosyltransferase family	IPR004856	Glycosyl transferase, ALG6/ALG8	GO:0016020;GO:0016740;GO:0016758;GO:0005789;GO:0016021	cellular_component;molecular_function;molecular_function;cellular_component;cellular_component	membrane;transferase activity;transferase activity, transferring hexosyl groups;endoplasmic reticulum membrane;integral component of membrane	ko00510	N-Glycan biosynthesis
g_005540	A0A0F7RXV8	Uncharacterized protein	-	-	-	-	GO:0016020;GO:0016021	cellular_component;cellular_component	membrane;integral component of membrane	-	-
g_005547	A0A127ZB56	Condensin complex subunit 1	PF12922;PF12717	non-SMC mitotic condensation complex subunit 1, N-term;non-SMC mitotic condensation complex subunit 1	IPR026971;IPR016024;IPR032682;IPR007673;IPR024324;IPR011989	Condensin subunit 1/Condensin-2 complex subunit D3;Armadillo-type fold;Condensin complex subunit 1, C-terminal;Condensin subunit 1;Condensin complex subunit 1, N-terminal;Armadillo-like helical	GO:0005634;GO:0007049;GO:0030261;GO:0007076;GO:0000278;GO:0051301	cellular_component;biological_process;biological_process;biological_process;biological_process;biological_process	nucleus;cell cycle;chromosome condensation;mitotic chromosome condensation;mitotic cell cycle;cell division	-	-
g_005548	A0A0F7RX26	Related to translocation protein sec62	PF03839	Translocation protein Sec62	IPR011553;IPR004728	Translocation protein Sec62, ascomycota;Translocation protein Sec62	GO:0016020;GO:0030176;GO:0016021;GO:0015031	cellular_component;cellular_component;cellular_component;biological_process	membrane;integral component of endoplasmic reticulum membrane;integral component of membrane;protein transport	ko04141;ko03060;	Protein processing in endoplasmic reticulum;Protein export;
g_005549	A0A127ZA45	Related to Sorting nexin 9	PF10456;PF00787	WASP-binding domain of Sorting nexin protein;PX domain	IPR027267;IPR001452;IPR036028;IPR019497;IPR036871;IPR001683	AH/BAR domain superfamily;SH3 domain;SH3-like domain superfamily;Sorting nexin protein, WASP-binding domain;PX domain superfamily;Phox homologous domain	GO:0035091	molecular_function	phosphatidylinositol binding	-	-
g_005555	A0A0F7RST3	Related to SEC8-protein transport protein	PF04048	Sec8 exocyst complex component specific domain	IPR007191	Sec8 exocyst complex component specific domain	GO:0000145;GO:0006904;GO:0015031	cellular_component;biological_process;biological_process	exocyst;vesicle docking involved in exocytosis;protein transport	ko04530	Tight junction
g_005558	A0A0F7RWF2	Uncharacterized protein	PF07742	BTG family	IPR002087;IPR036054	Anti-proliferative protein;BTG-like domain superfamily	-	-	-	-	-
g_005576	A0A0F7S2I9	Related to toxD protein	PF08240;PF00107	Alcohol dehydrogenase GroES-like domain;Zinc-binding dehydrogenase	IPR013154;IPR013149;IPR020843;IPR011032;IPR036291	Alcohol dehydrogenase, N-terminal;Alcohol dehydrogenase, C-terminal;Polyketide synthase, enoylreductase domain;GroES-like superfamily;NAD(P)-binding domain superfamily	GO:0016491;GO:0055114	molecular_function;biological_process	oxidoreductase activity;oxidation-reduction process	-	-
g_005580	A0A0F7S1K3	Related to Myosin heavy chain	-	-	-	-	-	-	-	-	-
g_005585	A0A127Z9L6	Related to extracellular aspartic proteinase	PF00026	ukaryotic aspartyl protease	IPR034164;IPR001969;IPR033121;IPR021109;IPR001461	Pepsin-like domain;Aspartic peptidase, active site;Peptidase family A1 domain;Aspartic peptidase domain superfamily;Aspartic peptidase A1 family	GO:0004190;GO:0006508;GO:0016787;GO:0008233	molecular_function;biological_process;molecular_function;molecular_function	aspartic-type endopeptidase activity;proteolysis;hydrolase activity;peptidase activity	-	-
g_005593	A0A0F7S0M4	Uncharacterized protein	PF00134;PF02984	Cyclin, N-terminal domain;Cyclin, C-terminal domain	IPR036915;IPR013763;IPR006671;IPR004367	Cyclin-like superfamily;Cyclin-like;Cyclin, N-terminal;Cyclin, C-terminal domain	GO:0005634	cellular_component	nucleus	-	-
g_005608	A0A127Z9Y9	Uncharacterized protein	PF00076	RNA recognition motif. (a.k.a. RRM, RBD, or RNP domain)	IPR035979;IPR000504;IPR012677;IPR034150	RNA-binding domain superfamily;RNA recognition motif domain;Nucleotide-binding alpha-beta plait domain superfamily;SF3B14, RNA recognition motif	GO:0003676;GO:0003723	molecular_function;molecular_function	nucleic acid binding;RNA binding	ko03040	Spliceosome
g_005611	A0A127ZA02	Probable vacuolar sorting protein	PF00995	Sec1 family	IPR001619;IPR036045;IPR027482;IPR027121	Sec1-like protein;Sec1-like superfamily;Sec1-like, domain 2;Vacuolar protein sorting-associated protein 33	GO:0016020;GO:0016192;GO:0016021;GO:0006904	cellular_component;biological_process;cellular_component;biological_process	membrane;vesicle-mediated transport;integral component of membrane;vesicle docking involved in exocytosis	-	-
g_005623	A0A0F7RRQ6	Uncharacterized protein	PF00651;PF13637	BTB/POZ domain;Ankyrin repeats (many copies)	IPR036770;IPR011333;IPR020683;IPR009091;IPR002110;IPR000210;IPR000408	Ankyrin repeat-containing domain superfamily;SKP1/BTB/POZ domain superfamily;Ankyrin repeat-containing domain;Regulator of chromosome condensation 1/beta-lactamase-inhibitor protein II;Ankyrin repeat;BTB/POZ domain;Regulator of chromosome condensation, RCC1	-	-	-	-	-
g_005632	A0A127Z9F9	Probable DUR3-Urea permease	PF00474	Sodium:solute symporter family	IPR001734;IPR031155;IPR038377	Sodium/solute symporter;Urea active transporter;Sodium/glucose symporter superfamily	GO:0016020;GO:0015204;GO:0022857;GO:0055085;GO:0016021;GO:0071918	cellular_component;molecular_function;molecular_function;biological_process;cellular_component;biological_process	membrane;urea transmembrane transporter activity;transmembrane transporter activity;transmembrane transport;integral component of membrane;urea transmembrane transport	-	-
g_005642	A0A0F7S0Q3	Uncharacterized protein	PF14604	Variant SH3 domain	IPR001452;IPR036028	SH3 domain;SH3-like domain superfamily	GO:0016020;GO:0016021	cellular_component;cellular_component	membrane;integral component of membrane	-	-
g_005661	A0A127Z9V2	Uncharacterized protein	-	-	IPR037379;IPR036322	WDR74/Nsa1;WD40-repeat-containing domain superfamily	GO:0042273;GO:0005730	biological_process;cellular_component	ribosomal large subunit biogenesis;nucleolus	-	-
g_005662	A0A0F7SA80	Uncharacterized protein	PF06657	Centrosome microtubule-binding domain of Cep57	IPR024957	Cep57 centrosome microtubule-binding domain	GO:0008017	molecular_function	microtubule binding	-	-
g_005669	A0A127ZBA3	Succinyl-CoA:3-ketoacid-coenzyme A transferase	PF01144	Coenzyme A transferase	IPR014388;IPR012791;IPR037171;IPR012792;IPR004164;IPR004165	3-oxoacid CoA-transferase;3-oxoacid CoA-transferase, subunit B;NagB/RpiA transferase-like;3-oxoacid CoA-transferase, subunit A;Coenzyme A transferase active site;Coenzyme A transferase family I	GO:0016740;GO:0005739;GO:0008260;GO:0008152;GO:0008410;GO:0046952	molecular_function;cellular_component;molecular_function;biological_process;molecular_function;biological_process	transferase activity;mitochondrion;3-oxoacid CoA-transferase activity;metabolic process;CoA-transferase activity;ketone body catabolic process	ko00280;ko00072;ko00650;	Valine, leucine and isoleucine degradation;Synthesis and degradation of ketone bodies;Butanoate metabolism;
g_005674	A0A127Z9D2	Uncharacterized protein	PF05238	Kinetochore protein CHL4 like	IPR007902	Centromere protein Chl4/mis15/CENP-N	GO:0007059;GO:0051382	biological_process;biological_process	chromosome segregation;kinetochore assembly	-	-
g_005683	A0A0F7RUJ9	Probable ARL1-ADP-ribosylation factor	PF00025	ADP-ribosylation factor family	IPR027417;IPR024156;IPR005225;IPR006689	P-loop containing nucleoside triphosphate hydrolase;Small GTPase superfamily, ARF type;Small GTP-binding protein domain;Small GTPase superfamily, ARF/SAR type	GO:0005525;GO:0000166;GO:0005622	molecular_function;molecular_function;cellular_component	GTP binding;nucleotide binding;intracellular	-	-
g_005709	A0A0F7S3W1	Related to cyclin	PF00134	Cyclin, N-terminal domain	IPR036915;IPR006671	Cyclin-like superfamily;Cyclin, N-terminal	-	-	-	-	-
g_005715	A0A127Z9E2	Related to SIN3-transcription regulatory protein	PF08295;PF16879;PF02671	Sin3 family co-repressor;C-terminal domain of Sin3a protein;Paired amphipathic helix repeat	IPR003822;IPR013194;IPR031693;IPR036600	Paired amphipathic helix;Histone deacetylase interacting domain;Sin3, C-terminal;Paired amphipathic helix superfamily	GO:0005634;GO:0006355	cellular_component;biological_process	nucleus;regulation of transcription, DNA-templated	-	-
g_005724	A0A0F7RSM5	Probable POT1-acetyl-CoA C-acyltransferase, peroxisomal	PF02803;PF00108	Thiolase, C-terminal domain;Thiolase, N-terminal domain	IPR020615;IPR002155;IPR020613;IPR020617;IPR020616;IPR016039	Thiolase, acyl-enzyme intermediate active site;Thiolase;Thiolase, conserved site;Thiolase, C-terminal;Thiolase, N-terminal;Thiolase-like	GO:0003824;GO:0005758;GO:0016740;GO:0003729;GO:0006635;GO:0005782;GO:0005777;GO:0003988;GO:0016747;GO:0016746;GO:0008152	molecular_function;cellular_component;molecular_function;molecular_function;biological_process;cellular_component;cellular_component;molecular_function;molecular_function;molecular_function;biological_process	catalytic activity;mitochondrial intermembrane space;transferase activity;mRNA binding;fatty acid beta-oxidation;peroxisomal matrix;peroxisome;acetyl-CoA C-acyltransferase activity;transferase activity, transferring acyl groups other than amino-acyl groups;transferase activity, transferring acyl groups;metabolic process	ko00592;ko00071;ko04146;ko01040;ko00280;ko03320;ko01212;	alpha-Linolenic acid metabolism;Fatty acid degradation;Peroxisome;Biosynthesis of unsaturated fatty acids;Valine, leucine and isoleucine degradation;PPAR signaling pathway;Fatty acid metabolism;
g_005730	A0A0F7S5V6	Uncharacterized protein	PF01380	SIS domain	IPR001347;IPR035474	Sugar isomerase (SIS);KpsF-like, SIS domain	GO:1901135;GO:0097367	biological_process;molecular_function	carbohydrate derivative metabolic process;carbohydrate derivative binding	-	-
g_005731	A0A0F7RTI0	Uncharacterized protein	-	-	IPR020846;IPR036259	Major facilitator superfamily domain;MFS transporter superfamily	GO:0016020;GO:0016021	cellular_component;cellular_component	membrane;integral component of membrane	-	-
g_005740	A0A127Z939	Related to GPI-anchor transamidase complex subunit Gpi16	PF04113	pi16 subunit, GPI transamidase component	IPR007245	GPI transamidase component PIG-T	GO:0016020;GO:0042765;GO:0016255;GO:0016021	cellular_component;cellular_component;biological_process;cellular_component	membrane;GPI-anchor transamidase complex;attachment of GPI anchor to protein;integral component of membrane	ko00563	Glycosylphosphatidylinositol(GPI)-anchor biosynthesis
g_005758	A0A0F7S3V1	Uncharacterized protein	PF00098;PF06839;PF01131;PF03169;PF01751	Zinc knuckle;RF zinc finger;NA topoisomerase;OPT oligopeptide transporter protein;Toprim domain	IPR023405;IPR000380;IPR001878;IPR034144;IPR003601;IPR006171;IPR010666;IPR023406;IPR013824;IPR013826;IPR036875;IPR013825;IPR004813;IPR013497;IPR003602	DNA topoisomerase, type IA, core domain;DNA topoisomerase, type IA;Zinc finger, CCHC-type;DNA topoisomerase 3-like, TOPRIM domain;DNA topoisomerase, type IA, domain 2;TOPRIM domain;Zinc finger, GRF-type;DNA topoisomerase, type IA, active site;DNA topoisomerase, type IA, central region, subdomain 1;DNA topoisomerase, type IA, central region, subdomain 3;Zinc finger, CCHC-type superfamily;DNA topoi…	GO:0016020;GO:0003917;GO:0003677;GO:0008270;GO:0003916;GO:0003676;GO:0055085;GO:0016021;GO:0006265	cellular_component;molecular_function;molecular_function;molecular_function;molecular_function;molecular_function;biological_process;cellular_component;biological_process	membrane;DNA topoisomerase type I activity;DNA binding;zinc ion binding;DNA topoisomerase activity;nucleic acid binding;transmembrane transport;integral component of membrane;DNA topological change	-	-
g_005778	A0A0F7S7T0	Uncharacterized protein	-	-	-	-	-	-	-	-	-
g_005779	A0A127Z918	Uncharacterized protein	-	-	-	-	GO:0016020;GO:0016021	cellular_component;cellular_component	membrane;integral component of membrane	-	-
g_005786	A0A127ZAZ6	Related to THO complex subunit 3	PF00400	WD domain, G-beta repeat	IPR020472;IPR001680;IPR036322;IPR017986;IPR019775;IPR015943	G-protein beta WD-40 repeat;WD40 repeat;WD40-repeat-containing domain superfamily;WD40-repeat-containing domain;WD40 repeat, conserved site;WD40/YVTN repeat-like-containing domain superfamily	-	-	-	ko03040;ko03013;	Spliceosome;RNA transport;
g_005858	A0A127ZKF6	Related to ARK1-Actin Regulating Kinase	PF00069	Protein kinase domain	IPR011009;IPR008271;IPR000719	Protein kinase-like domain superfamily;Serine/threonine-protein kinase, active site;Protein kinase domain	GO:0004672;GO:0005524;GO:0016310;GO:0016301;GO:0006468	molecular_function;molecular_function;biological_process;molecular_function;biological_process	protein kinase activity;ATP binding;phosphorylation;kinase activity;protein phosphorylation	-	-
g_005873	A0A127ZJE0	Acetyl-coenzyme A synthetase	PF16177;PF13193;PF00501	Acetyl-coenzyme A synthetase N-terminus;AMP-binding enzyme C-terminal domain;AMP-binding enzyme	IPR025110;IPR011904;IPR032387;IPR000873;IPR020845	AMP-binding enzyme, C-terminal domain;Acetate-CoA ligase;Acetyl-coenzyme A synthetase, N-terminal domain;AMP-dependent synthetase/ligase;AMP-binding, conserved site	GO:0003824;GO:0019427;GO:0000166;GO:0003987;GO:0016208;GO:0016874;GO:0008152;GO:0005524	molecular_function;biological_process;molecular_function;molecular_function;molecular_function;molecular_function;biological_process;molecular_function	catalytic activity;acetyl-CoA biosynthetic process from acetate;nucleotide binding;acetate-CoA ligase activity;AMP binding;ligase activity;metabolic process;ATP binding	ko00680;ko01200;ko00620;ko00720;ko00640;ko00010;	Methane metabolism;Carbon metabolism;Pyruvate metabolism;Carbon fixation pathways in prokaryotes;Propanoate metabolism;Glycolysis / Gluconeogenesis;
g_005876	A0A127ZJU6	Uncharacterized protein	-	-	-	-	-	-	-	-	-
g_005886	A0A127ZJC7	Uncharacterized protein	-	-	IPR015943;IPR036322;IPR001680	WD40/YVTN repeat-like-containing domain superfamily;WD40-repeat-containing domain superfamily;WD40 repeat	-	-	-	-	-
g_005920	A0A0F7S287	Related to Ribonuclease Trv	PF00445	Ribonuclease T2 family	IPR033697;IPR033130;IPR036430;IPR001568	Ribonuclease T2, eukaryotic;Ribonuclease T2, His active site 2;Ribonuclease T2-like superfamily;Ribonuclease T2-like	GO:0090502;GO:0003723;GO:0033897	biological_process;molecular_function;molecular_function	RNA phosphodiester bond hydrolysis, endonucleolytic;RNA binding;ribonuclease T2 activity	-	-
g_005963	A0A0F7S3I3	Phosphoinositide phospholipase C	PF00388;PF00387	Phosphatidylinositol-specific phospholipase C, X domain;Phosphatidylinositol-specific phospholipase C, Y domain	IPR037755;IPR017946;IPR000008;IPR001711;IPR011992;IPR002048;IPR011993;IPR000909;IPR001192;IPR035892	Plc1, PH domain;PLC-like phosphodiesterase, TIM beta/alpha-barrel domain superfamily;C2 domain;Phospholipase C, phosphatidylinositol-specific, Y domain;EF-hand domain pair;EF-hand domain;PH-like domain superfamily;Phosphatidylinositol-specific phospholipase C, X domain;Phosphoinositide phospholipase C family;C2 domain superfamily	GO:0004435;GO:0005509;GO:0007165;GO:0006629;GO:0016042;GO:0008081;GO:0035556;GO:0016787;GO:0005622	molecular_function;molecular_function;biological_process;biological_process;biological_process;molecular_function;biological_process;molecular_function;cellular_component	phosphatidylinositol phospholipase C activity;calcium ion binding;signal transduction;lipid metabolic process;lipid catabolic process;phosphoric diester hydrolase activity;intracellular signal transduction;hydrolase activity;intracellular	ko04933;ko00562;ko04919;ko04020;ko04070;	AGE-RAGE signaling pathway in diabetic complications;Inositol phosphate metabolism;Thyroid hormone signaling pathway;Calcium signaling pathway;Phosphatidylinositol signaling system;
g_005988	A0A0F7SAQ1	Probable ser/thr protein phosphotase 2A regulatory subunit A	PF13646	HEAT repeats	IPR021133;IPR011989;IPR016024	HEAT, type 2;Armadillo-like helical;Armadillo-type fold	-	-	-	ko03015;ko04390;ko04530;ko04391;ko04728;ko04114;ko04730;ko04261;ko05142;ko05160;ko04152;ko04350;ko04071;ko04151;ko04111;ko04113;	mRNA surveillance pathway;Hippo signaling pathway;Tight junction;Hippo signaling pathway - fly;Dopaminergic synapse;Oocyte meiosis;Long-term depression;Adrenergic signaling in cardiomyocytes;Chagas disease (American trypanosomiasis);Hepatitis C;AMPK signaling pathway;TGF-beta signaling pathway;Sphingolipid signaling pathway;PI3K-Akt signaling pathway;Cell cycle - yeast;Meiosis - yeast;
g_005990	A0A0F7SDT6	Related to SWI/SNF related, matrix associated, actin dependent regulator of chromatin subfamily D member 1	PF02201	SWIB/MDM2 domain	IPR019835;IPR003121;IPR036885	SWIB domain;SWIB/MDM2 domain;SWIB/MDM2 domain superfamily	-	-	-	-	-
g_005991	A0A0F7SCP4	Uncharacterized protein	PF01875	Memo-like protein	IPR002737	MEMO1 family	-	-	-	-	-
g_005994	A0A0F7RYR0	Uncharacterized protein	PF00339	Arrestin (or S-antigen), N-terminal domain	IPR014756;IPR011022;IPR011021;IPR014752	Immunoglobulin E-set;Arrestin C-terminal-like domain;Arrestin-like, N-terminal;Arrestin, C-terminal	GO:0007165	biological_process	signal transduction	-	-
g_005999	A0A140KNF4	Uncharacterized protein	-	-	-	-	-	-	-	-	-
g_006003	A0A140KNF8	Uncharacterized protein	PF00010	Helix-loop-helix DNA-binding domain	IPR011598;IPR036638	Myc-type, basic helix-loop-helix (bHLH) domain;Helix-loop-helix DNA-binding domain superfamily	GO:0046983	molecular_function	protein dimerization activity	-	-
g_006025	A0A0F7SDH4	Uncharacterized protein	-	-	-	-	-	-	-	-	-
g_006053	A0A140KNL0	Uncharacterized protein	-	-	-	-	-	-	-	-	-
g_006054	A0A0F7RXU5	Related to PHO84-high-affinity inorganic phosphate transporter	-	-	IPR020846;IPR036259;IPR011701	Major facilitator superfamily domain;MFS transporter superfamily;Major facilitator superfamily	GO:0016020;GO:0055085;GO:0016021	cellular_component;biological_process;cellular_component	membrane;transmembrane transport;integral component of membrane	-	-
g_006070	A0A0F7SAG7	Related to glucosamine 6-phosphate n-acetyltransferase	PF00583	Acetyltransferase (GNAT) family	IPR016181;IPR000182	Acyl-CoA N-acyltransferase;GNAT domain	GO:0016740;GO:0008080	molecular_function;molecular_function	transferase activity;N-acetyltransferase activity	-	-
g_006084	A0A140KNP4	Related to General alpha-glucoside permease	-	-	IPR020846;IPR036259;IPR011701	Major facilitator superfamily domain;MFS transporter superfamily;Major facilitator superfamily	GO:0016020;GO:0055085;GO:0016021	cellular_component;biological_process;cellular_component	membrane;transmembrane transport;integral component of membrane	-	-
g_006119	A0A140KNT9	Related to Tumor susceptibility gene 101 protein	PF09454;PF05743	Vps23 core domain;UEV domain	IPR008883;IPR017916;IPR037202;IPR016135	Ubiquitin E2 variant, N-terminal;Steadiness box (SB) domain;ESCRT assembly domain;Ubiquitin-conjugating enzyme/RWD-like	GO:0006464;GO:0015031	biological_process;biological_process	cellular protein modification process;protein transport	-	-
g_006124	A0A140KNU4	Uncharacterized protein	PF13826	omain of unknown function (DUF4188)	IPR011008;IPR025444	Dimeric alpha-beta barrel;Monooxygenase af470-like	GO:0016020;GO:0016021	cellular_component;cellular_component	membrane;integral component of membrane	-	-
g_006125	A0A0F7S5Z6	Uncharacterized protein	-	-	-	-	-	-	-	-	-
g_006136	A0A0F7S696	Related to YHK8-putative mediator of drug efflux	-	-	IPR020846;IPR036259;IPR011701	Major facilitator superfamily domain;MFS transporter superfamily;Major facilitator superfamily	GO:0016020;GO:0055085;GO:0016021	cellular_component;biological_process;cellular_component	membrane;transmembrane transport;integral component of membrane	-	-
g_006137	A0A0F7SCC7	Uncharacterized protein	PF04143	Sulphur transport	IPR007272	Sulphur transport domain	GO:0016020;GO:0016021	cellular_component;cellular_component	membrane;integral component of membrane	-	-
g_006145	A0A0F7S876	Uncharacterized protein	-	-	-	-	-	-	-	-	-
g_006147	A0A0F7S026	Uncharacterized protein	PF08287	Spc19	IPR013251	DASH complex subunit Spc19	GO:0042729;GO:0008608;GO:0005876	cellular_component;biological_process;cellular_component	DASH complex;attachment of spindle microtubules to kinetochore;spindle microtubule	-	-
g_006154	A0A127Z4H3	Uncharacterized protein	PF03941	Inner centromere protein, ARK binding region	IPR005635	Inner centromere protein, ARK-binding domain	-	-	-	-	-
g_006165	A0A127Z4G2	Related to HFM1-DNA/RNA helicase	PF00271;PF02889;PF00270	Helicase conserved C-terminal domain;Sec63 Brl domain;AD/DEAH box helicase	IPR027417;IPR014001;IPR011545;IPR004179;IPR036390;IPR001650	P-loop containing nucleoside triphosphate hydrolase;Helicase superfamily 1/2, ATP-binding domain;DEAD/DEAH box helicase domain;Sec63 domain;Winged helix DNA-binding domain superfamily;Helicase, C-terminal	GO:0003676;GO:0004386;GO:0005524	molecular_function;molecular_function;molecular_function	nucleic acid binding;helicase activity;ATP binding	-	-
g_006178	A0A127Z3Y0	Related to NUM1-nuclear migration protein	PF12814	Meiotic cell cortex C-terminal pleckstrin homology	IPR001849;IPR024774;IPR011993	Pleckstrin homology domain;Pleckstrin homology domain, Mcp5-type;PH-like domain superfamily	GO:0005543;GO:0005938;GO:0032065	molecular_function;cellular_component;biological_process	phospholipid binding;cell cortex;cortical protein anchoring	-	-
g_006179	A0A0F7RT97	Related to SKN7-transcription factor	PF00072;PF00447	Response regulator receiver domain;HSF-type DNA-binding	IPR036388;IPR000232;IPR001789;IPR011006;IPR036390;IPR027725	Winged helix-like DNA-binding domain superfamily;Heat shock factor (HSF)-type, DNA-binding;Signal transduction response regulator, receiver domain;CheY-like superfamily;Winged helix DNA-binding domain superfamily;Heat shock transcription factor family	GO:0005634;GO:0003677;GO:0000160;GO:0043565;GO:0006355;GO:0003700	cellular_component;molecular_function;biological_process;molecular_function;biological_process;molecular_function	nucleus;DNA binding;phosphorelay signal transduction system;sequence-specific DNA binding;regulation of transcription, DNA-templated;DNA binding transcription factor activity	-	-
g_006181	A0A127Z5I1	Related to TUL1-Golgi-localized RING-finger ubiquitin ligase	PF12678	RING-H2 zinc finger domain	IPR001841;IPR024766;IPR013083	Zinc finger, RING-type;Zinc finger, RING-H2-type;Zinc finger, RING/FYVE/PHD-type	GO:0016874;GO:0016020;GO:0016021;GO:0008270	molecular_function;cellular_component;cellular_component;molecular_function	ligase activity;membrane;integral component of membrane;zinc ion binding	-	-
g_006192	A0A127Z5H3	Related to cell cycle control protein cwf23	PF00226	naJ domain	IPR036869;IPR001623	Chaperone J-domain superfamily;DnaJ domain	-	-	-	-	-
g_006213	A0A0F7RX22	Related to ATO3-plasma membrane protein with possible role in export of ammonia	PF01184	PR1/FUN34/yaaH family	IPR000791;IPR030186	Acetate transporter GPR1/FUN34/SatP family;Protein AlcS	GO:0016020;GO:0016021	cellular_component;cellular_component	membrane;integral component of membrane	-	-
g_006226	A0A0F7RVB3	Probable ERG10-acetyl-CoA C-acetyltransferase, cytosolic	PF02803;PF00108	Thiolase, C-terminal domain;Thiolase, N-terminal domain	IPR020615;IPR002155;IPR020613;IPR020617;IPR020616;IPR020610;IPR016039	Thiolase, acyl-enzyme intermediate active site;Thiolase;Thiolase, conserved site;Thiolase, C-terminal;Thiolase, N-terminal;Thiolase, active site;Thiolase-like	GO:0003824;GO:0016740;GO:0016747;GO:0016746;GO:0008152	molecular_function;molecular_function;molecular_function;molecular_function;biological_process	catalytic activity;transferase activity;transferase activity, transferring acyl groups other than amino-acyl groups;transferase activity, transferring acyl groups;metabolic process	ko01212;ko00062;ko00280;ko00071;	Fatty acid metabolism;Fatty acid elongation;Valine, leucine and isoleucine degradation;Fatty acid degradation;
g_006258	A0A0F7RYJ6	Malate synthase	PF01274	Malate synthase	IPR006252;IPR001465;IPR011076;IPR019830	Malate synthase A;Malate synthase;Malate synthase-like superfamily;Malate synthase, conserved site	GO:0003824;GO:0016740;GO:0004474;GO:0006097;GO:0006099	molecular_function;molecular_function;molecular_function;biological_process;biological_process	catalytic activity;transferase activity;malate synthase activity;glyoxylate cycle;tricarboxylic acid cycle	-	-
g_006268	A0A0F7S8M3	Related to Separin	PF03568	Peptidase family C50	IPR030397;IPR011990;IPR005314	SEPARIN core domain;Tetratricopeptide-like helical domain superfamily;Peptidase C50, separase	GO:0006508;GO:0008233;GO:0005634	biological_process;molecular_function;cellular_component	proteolysis;peptidase activity;nucleus	ko04113;ko04111;ko04114;ko04110;	Meiosis - yeast;Cell cycle - yeast;Oocyte meiosis;Cell cycle;
g_006281	A0A0F7RYN2	Uncharacterized protein	PF10392	olgi transport complex subunit 5	IPR019465	Conserved oligomeric Golgi complex subunit 5	GO:0006891;GO:0017119	biological_process;cellular_component	intra-Golgi vesicle-mediated transport;Golgi transport complex	-	-
g_006289	A0A127Z411	Uncharacterized protein	PF04124	or1-like family	IPR007255	Conserved oligomeric Golgi complex subunit 8	GO:0017119	cellular_component	Golgi transport complex	-	-
g_006316	A0A0F7S0C0	Uncharacterized protein	PF03330	Lytic transglycolase	IPR009009;IPR036908	RlpA-like protein, double-psi beta-barrel domain;RlpA-like domain superfamily	-	-	-	-	-
g_006323	A0A0F7SAA0	Related to thymidylate kinase	PF02223	Thymidylate kinase	IPR027417;IPR018095;IPR018094	P-loop containing nucleoside triphosphate hydrolase;Thymidylate kinase, conserved site;Thymidylate kinase	GO:0004798;GO:0006233;GO:0016310;GO:0016301;GO:0046939;GO:0005524	molecular_function;biological_process;biological_process;molecular_function;biological_process;molecular_function	thymidylate kinase activity;dTDP biosynthetic process;phosphorylation;kinase activity;nucleotide phosphorylation;ATP binding	ko00240	Pyrimidine metabolism
g_006344	A0A0F7SD70	Uncharacterized protein	-	-	-	-	-	-	-	-	-
g_006355	A0A127Z5F5	AP-3 complex subunit delta	PF01602	Adaptin N terminal region	IPR002553;IPR016024;IPR017105	Clathrin/coatomer adaptor, adaptin-like, N-terminal;Armadillo-type fold;Adaptor protein complex AP-3, delta subunit	GO:0016020;GO:0030123;GO:0016192;GO:0006886;GO:0005794;GO:0015031;GO:0030117	cellular_component;cellular_component;biological_process;biological_process;cellular_component;biological_process;cellular_component	membrane;AP-3 adaptor complex;vesicle-mediated transport;intracellular protein transport;Golgi apparatus;protein transport;membrane coat	ko04142	Lysosome
g_006370	A0A127Z3E6	Uncharacterized protein	PF13639	Ring finger domain	IPR001841;IPR013083	Zinc finger, RING-type;Zinc finger, RING/FYVE/PHD-type	-	-	-	-	-
g_006374	A0A0F7SDT1	Probable glycine--tRNA ligase GRS1	PF03129;PF00587	Anticodon binding domain;tRNA synthetase class II core domain (G, H, P, S and T)	IPR004154;IPR033731;IPR027031;IPR036621;IPR006195;IPR002315;IPR002314	Anticodon-binding;Glycyl-tRNA synthetase-like core domain;Glycyl-tRNA synthetase/DNA polymerase subunit gamma-2;Anticodon-binding domain superfamily;Aminoacyl-tRNA synthetase, class II;Glycyl-tRNA synthetase;Aminoacyl-tRNA synthetase, class II (G/ P/ S/T)	GO:0005737;GO:0006426;GO:0000166;GO:0004812;GO:0004820;GO:0016874;GO:0006418;GO:0005524	cellular_component;biological_process;molecular_function;molecular_function;molecular_function;molecular_function;biological_process;molecular_function	cytoplasm;glycyl-tRNA aminoacylation;nucleotide binding;aminoacyl-tRNA ligase activity;glycine-tRNA ligase activity;ligase activity;tRNA aminoacylation for protein translation;ATP binding	ko00970	Aminoacyl-tRNA biosynthesis
g_006398	A0A0F7RVH8	Uncharacterized protein	PF00326;PF07859	Prolyl oligopeptidase family;alpha/beta hydrolase fold	IPR029058;IPR013094	Alpha/Beta hydrolase fold;Alpha/beta hydrolase fold-3	GO:0008152;GO:0016787	biological_process;molecular_function	metabolic process;hydrolase activity	-	-
g_006399	A0A0F7S117	Uncharacterized protein	-	-	IPR011047	Quinoprotein alcohol dehydrogenase-like superfamily	-	-	-	-	-
g_006417	A0A127Z802	Related to UV-induced protein uvi15	PF12734	Cysteine-rich TM module stress tolerance	IPR028144	Cysteine-rich transmembrane CYSTM domain	-	-	-	-	-
g_006431	A0A0F7SAT2	Related to MRE11-DNA repair and meiotic recombination protein	PF00149;PF04152	Calcineurin-like phosphoesterase;Mre11 DNA-binding presumed domain	IPR038487;IPR004843;IPR007281;IPR003701;IPR029052	Mre11, DNA-binding domain superfamily;Calcineurin-like phosphoesterase domain, ApaH type;Mre11, DNA-binding;DNA double-strand break repair protein Mre11;Metallo-dependent phosphatase-like	GO:0005634;GO:0006302;GO:0090305;GO:0004519;GO:0030870;GO:0030145;GO:0016787;GO:0008408	cellular_component;biological_process;biological_process;molecular_function;cellular_component;molecular_function;molecular_function;molecular_function	nucleus;double-strand break repair;nucleic acid phosphodiester bond hydrolysis;endonuclease activity;Mre11 complex;manganese ion binding;hydrolase activity;3'-5' exonuclease activity	ko03450;ko03440;	Non-homologous end-joining;Homologous recombination;
g_006442	A0A0F7S622	Uncharacterized protein	-	-	IPR001214	SET domain	-	-	-	-	-
g_006454	A0A127Z7Q7	Related to KIP1-kinesin-related protein	PF00225	Kinesin motor domain	IPR027417;IPR036961;IPR001752;IPR019821;IPR027640	P-loop containing nucleoside triphosphate hydrolase;Kinesin motor domain superfamily;Kinesin motor domain;Kinesin motor domain, conserved site;Kinesin-like protein	GO:0007018;GO:0000166;GO:0003774;GO:0003777;GO:0008017;GO:0005524	biological_process;molecular_function;molecular_function;molecular_function;molecular_function;molecular_function	microtubule-based movement;nucleotide binding;motor activity;microtubule motor activity;microtubule binding;ATP binding	-	-
g_006456	A0A127Z959	Related to Kinesin-like protein KIF23	PF00225	Kinesin motor domain	IPR027417;IPR036961;IPR001752;IPR019821;IPR027640	P-loop containing nucleoside triphosphate hydrolase;Kinesin motor domain superfamily;Kinesin motor domain;Kinesin motor domain, conserved site;Kinesin-like protein	GO:0007018;GO:0000166;GO:0003774;GO:0003777;GO:0008017;GO:0005524	biological_process;molecular_function;molecular_function;molecular_function;molecular_function;molecular_function	microtubule-based movement;nucleotide binding;motor activity;microtubule motor activity;microtubule binding;ATP binding	ko05206	MicroRNAs in cancer
g_006479	A0A0F7RYX1	Probable ROK1-ATP-dependent RNA helicase	PF00271;PF00270	Helicase conserved C-terminal domain;AD/DEAH box helicase	IPR027417;IPR014001;IPR014014;IPR011545;IPR000629;IPR001650	P-loop containing nucleoside triphosphate hydrolase;Helicase superfamily 1/2, ATP-binding domain;RNA helicase, DEAD-box type, Q motif;DEAD/DEAH box helicase domain;ATP-dependent RNA helicase DEAD-box, conserved site;Helicase, C-terminal	GO:0000166;GO:0016787;GO:0003676;GO:0004386;GO:0005524	molecular_function;molecular_function;molecular_function;molecular_function;molecular_function	nucleotide binding;hydrolase activity;nucleic acid binding;helicase activity;ATP binding	-	-
g_006512	A0A0F7S980	Related to to G1/S-specific cyclin	PF00134;PF02984	Cyclin, N-terminal domain;Cyclin, C-terminal domain	IPR036915;IPR013763;IPR006671;IPR004367	Cyclin-like superfamily;Cyclin-like;Cyclin, N-terminal;Cyclin, C-terminal domain	GO:0005634	cellular_component	nucleus	-	-
g_006531	A0A0F7S862	Uncharacterized protein	-	-	-	-	-	-	-	-	-
g_006534	A0A127Z7I5	Uncharacterized protein	-	-	-	-	-	-	-	-	-
g_006548	A0A127Z7K4	Importin subunit alpha	PF01749;PF16186;PF00514	Importin beta binding domain;Atypical Arm repeat;Armadillo/beta-catenin-like repeat	IPR032413;IPR016024;IPR024931;IPR036975;IPR011989;IPR000225;IPR002652	Atypical Arm repeat;Armadillo-type fold;Importin subunit alpha;Importin-alpha, importin-beta-binding domain superfamily;Armadillo-like helical;Armadillo;Importin-alpha, importin-beta-binding domain	GO:0005634;GO:0005737;GO:0061608;GO:0008565;GO:0006606;GO:0015031	cellular_component;cellular_component;molecular_function;molecular_function;biological_process;biological_process	nucleus;cytoplasm;nuclear import signal receptor activity;protein transporter activity;protein import into nucleus;protein transport	-	-
g_006553	A0A127Z7F2	Related to LEO1-component of the Paf1 complex	PF04004	Leo1-like protein	IPR007149	Leo1-like protein	GO:0016593;GO:0006368;GO:0016570	cellular_component;biological_process;biological_process	Cdc73/Paf1 complex;transcription elongation from RNA polymerase II promoter;histone modification	-	-
g_006555	A0A127Z8Y1	Uncharacterized protein	-	-	-	-	-	-	-	-	-
g_006610	A0A127Z7A9	Related to Angio-associated migratory cell protein	PF00400	WD domain, G-beta repeat	IPR020472;IPR001680;IPR036322;IPR017986;IPR015943	G-protein beta WD-40 repeat;WD40 repeat;WD40-repeat-containing domain superfamily;WD40-repeat-containing domain;WD40/YVTN repeat-like-containing domain superfamily	-	-	-	-	-
g_006619	A0A0F7RW95	Uncharacterized protein	-	-	IPR017208;IPR029058	Uncharacterised conserved protein UCP037442, alpha/beta hydrolase, RSp0795;Alpha/Beta hydrolase fold	-	-	-	-	-
g_006645	A0A127Z7K8	Related to cell cycle control protein dicer	PF00271;PF00636;PF03368;PF00270	Helicase conserved C-terminal domain;Ribonuclease III domain;icer dimerisation domain;AD/DEAH box helicase	IPR027417;IPR038248;IPR014001;IPR005034;IPR011545;IPR014720;IPR000999;IPR036389;IPR001650	P-loop containing nucleoside triphosphate hydrolase;Dicer dimerisation domain superfamily;Helicase superfamily 1/2, ATP-binding domain;Dicer dimerisation domain;DEAD/DEAH box helicase domain;Double-stranded RNA-binding domain;Ribonuclease III domain;Ribonuclease III, endonuclease domain superfamily;Helicase, C-terminal	GO:0004525;GO:0016891;GO:0003723;GO:0090501;GO:0003676;GO:0090502;GO:0006396;GO:0005524	molecular_function;molecular_function;molecular_function;biological_process;molecular_function;biological_process;biological_process;molecular_function	ribonuclease III activity;endoribonuclease activity, producing 5'-phosphomonoesters;RNA binding;RNA phosphodiester bond hydrolysis;nucleic acid binding;RNA phosphodiester bond hydrolysis, endonucleolytic;RNA processing;ATP binding	ko05206	MicroRNAs in cancer
g_006649	A0A127Z758	Uncharacterized protein	PF02771;PF02770;PF00441	Acyl-CoA dehydrogenase, N-terminal domain;Acyl-CoA dehydrogenase, middle domain;Acyl-CoA dehydrogenase, C-terminal domain	IPR013786;IPR009100;IPR036250;IPR037069;IPR009075;IPR006091	Acyl-CoA dehydrogenase/oxidase, N-terminal;Acyl-CoA dehydrogenase/oxidase, N-terminal and middle domain superfamily;Acyl-CoA dehydrogenase-like, C-terminal;Acyl-CoA dehydrogenase/oxidase, N-terminal domain superfamily;Acyl-CoA dehydrogenase/oxidase C-terminal;Acyl-CoA oxidase/dehydrogenase, central domain	GO:0016627;GO:0055114;GO:0050660;GO:0008152;GO:0016491	molecular_function;biological_process;molecular_function;biological_process;molecular_function	oxidoreductase activity, acting on the CH-CH group of donors;oxidation-reduction process;flavin adenine dinucleotide binding;metabolic process;oxidoreductase activity	ko00071;ko00410;ko01200;ko00280;ko00640;ko01212;ko03320;	Fatty acid degradation;beta-Alanine metabolism;Carbon metabolism;Valine, leucine and isoleucine degradation;Propanoate metabolism;Fatty acid metabolism;PPAR signaling pathway;
g_006652	A0A0F7RW76	Related to GTP-binding protein Rab5c	PF00071	Ras family	IPR027417;IPR005225;IPR001806	P-loop containing nucleoside triphosphate hydrolase;Small GTP-binding protein domain;Small GTPase superfamily	GO:0005525;GO:0003924	molecular_function;molecular_function	GTP binding;GTPase activity	-	-
g_006672	A0A0F7S2S7	Uncharacterized protein	PF01636	Phosphotransferase enzyme family	IPR011009;IPR002575	Protein kinase-like domain superfamily;Aminoglycoside phosphotransferase	-	-	-	-	-
g_006687	A0A0F7SDL4	Related to alpha glucosidase II beta subunit	PF13015;PF12999	lucosidase II beta subunit-like protein;lucosidase II beta subunit-like	IPR026874;IPR036607;IPR002172;IPR009011;IPR028146	Glucosidase 2 subunit beta;Glucosidase 2 subunit beta-like;Low-density lipoprotein (LDL) receptor class A repeat;Mannose-6-phosphate receptor binding domain superfamily;Glucosidase II beta subunit, N-terminal	GO:0006491	biological_process	N-glycan processing	-	-
g_000033	A0A127ZHN0	Uncharacterized protein	PF13855	Leucine rich repeat	IPR001611;IPR032675;IPR003591	Leucine-rich repeat;Leucine-rich repeat domain superfamily;Leucine-rich repeat, typical subtype	-	-	-	-	-
g_000036	A0A0F7S737	Uncharacterized protein	PF10497	Zinc-finger domain of monoamine-oxidase A repressor R1	IPR018866	Zinc-finger domain of monoamine-oxidase A repressor R1	-	-	-	-	-
g_000041	A0A127ZHS7	Related to carboxylic acid transport protein JEN1	-	-	IPR020846;IPR036259;IPR011701	Major facilitator superfamily domain;MFS transporter superfamily;Major facilitator superfamily	GO:0016020;GO:0055085;GO:0016021	cellular_component;biological_process;cellular_component	membrane;transmembrane transport;integral component of membrane	-	-
g_000046	A0A0F7S741	Related to CDC73-DNA-directed RNA polymerase II accessory protein	PF05179	RNA pol II accessory factor, Cdc73 family, C-terminal	IPR007852;IPR031336;IPR038103	Cdc73/Parafibromin;Cell division control protein 73, C-terminal;Cell division control protein 73, C-terminal domain superfamily	GO:0016570;GO:0006368;GO:0016593;GO:0003899	biological_process;biological_process;cellular_component;molecular_function	histone modification;transcription elongation from RNA polymerase II promoter;Cdc73/Paf1 complex;DNA-directed 5'-3' RNA polymerase activity	-	-
g_000055	A0A077QT27	40S ribosomal protein S0	PF16122;PF00318	40S ribosomal protein SA C-terminus;Ribosomal protein S2	IPR018130;IPR023591;IPR027498;IPR032281;IPR001865;IPR005707	Ribosomal protein S2, conserved site;Ribosomal protein S2, flavodoxin-like domain superfamily;Ribosomal protein S2, eukaryotic;40S ribosomal protein SA, C-terminal domain;Ribosomal protein S2;Ribosomal protein S2, eukaryotic/archaeal	GO:0030529;GO:0005737;GO:0006412;GO:0000028;GO:0022627;GO:0003735;GO:0005840;GO:0005622;GO:0015935	;cellular_component;biological_process;biological_process;cellular_component;molecular_function;cellular_component;cellular_component;cellular_component	;cytoplasm;translation;ribosomal small subunit assembly;cytosolic small ribosomal subunit;structural constituent of ribosome;ribosome;intracellular;small ribosomal subunit	ko03010	Ribosome
g_000056	A0A0F7RU81	Uncharacterized protein	PF13455	Meiotically up-regulated gene 113	IPR018306	Bacteriophage T5, Orf172 DNA-binding	-	-	-	-	-
g_000062	A0A127ZHU8	Uncharacterized protein	PF13912;PF00096	C2H2-type zinc finger;Zinc finger, C2H2 type	IPR036236;IPR013087	Zinc finger C2H2 superfamily;Zinc finger C2H2-type	GO:0003676	molecular_function	nucleic acid binding	-	-
g_000092	A0A127ZHV0	Uncharacterized protein	-	-	-	-	GO:0016020;GO:0016021	cellular_component;cellular_component	membrane;integral component of membrane	-	-
g_000103	A0A127ZIE4	Related to BRE1-E3 ubiquitin ligase	PF00097;PF08647	Zinc finger, C3HC4 type (RING finger);BRE1 E3 ubiquitin ligase	IPR017907;IPR018957;IPR013956;IPR013083;IPR001841	Zinc finger, RING-type, conserved site;Zinc finger, C3HC4 RING-type;E3 ubiquitin ligase Bre1;Zinc finger, RING/FYVE/PHD-type;Zinc finger, RING-type	GO:0016874;GO:0004842;GO:0046872;GO:0010390	molecular_function;molecular_function;molecular_function;biological_process	ligase activity;ubiquitin-protein transferase activity;metal ion binding;histone monoubiquitination	-	-
g_000116	A0A0F7SDG4	Uncharacterized protein	-	-	-	-	-	-	-	-	-
g_000129	A0A127ZI94	Uncharacterized protein	PF08653	ASH complex subunit Dam1	IPR013962	DASH complex subunit Dam1	GO:0042729;GO:0072686;GO:0008608	cellular_component;cellular_component;biological_process	DASH complex;mitotic spindle;attachment of spindle microtubules to kinetochore	-	-
g_000133	A0A127ZI01	Related to ADA2-general transcriptional adaptor or co-activator	PF00569;PF04433;PF00249	Zinc finger, ZZ type;SWIRM domain;Myb-like DNA-binding domain	IPR000433;IPR017884;IPR009057;IPR007526;IPR001005	Zinc finger, ZZ-type;SANT domain;Homeobox-like domain superfamily;SWIRM domain;SANT/Myb domain	GO:0046872;GO:0005634;GO:0008270;GO:0003677	molecular_function;cellular_component;molecular_function;molecular_function	metal ion binding;nucleus;zinc ion binding;DNA binding	-	-
g_000134	-	-	-	-	-	-	-	-	-	-	-
g_000195	A0A127ZI49	Uncharacterized protein	PF08578	Protein of unknown function (DUF1765)	IPR013887	Uncharacterised protein family UPF0592	-	-	-	-	-
g_000219	A0A127ZK32	Autophagy-related protein 13	PF10033	Autophagy-related protein 13	IPR018731;IPR036570	Autophagy-related protein 13;HORMA domain superfamily	GO:0006914;GO:1990316	biological_process;cellular_component	autophagy;Atg1/ULK1 kinase complex	-	-
g_000222	A0A127ZIH8	Uncharacterized protein	-	-	-	-	-	-	-	-	-
g_000242	A0A0F7S5S5	Related to STU2-Microtubule-associated protein	PF12348	CLASP N terminal	IPR021133;IPR034085;IPR016024;IPR024395;IPR011989	HEAT, type 2;TOG domain;Armadillo-type fold;CLASP N-terminal domain;Armadillo-like helical	-	-	-	-	-
g_000258	A0A0F7S0P4	Probable 2-methylcitrate dehydratase	PF03972	MmgE/PrpD family	IPR005656;IPR012705;IPR036148	MmgE/PrpD;2-methylcitrate dehydratase PrpD;MmgE/PrpD superfamily	GO:0019629;GO:0051537;GO:0016829;GO:0047547	biological_process;molecular_function;molecular_function;molecular_function	propionate catabolic process, 2-methylcitrate cycle;2 iron, 2 sulfur cluster binding;lyase activity;2-methylcitrate dehydratase activity	ko00640	Propanoate metabolism
g_000284	A0A127ZJM2	Related to cathepsin d	PF00026	ukaryotic aspartyl protease	IPR034164;IPR001969;IPR033121;IPR021109;IPR001461	Pepsin-like domain;Aspartic peptidase, active site;Peptidase family A1 domain;Aspartic peptidase domain superfamily;Aspartic peptidase A1 family	GO:0004190;GO:0006508;GO:0016787;GO:0008233	molecular_function;biological_process;molecular_function;molecular_function	aspartic-type endopeptidase activity;proteolysis;hydrolase activity;peptidase activity	-	-
g_000314	A0A0F7S6J5	Probable LTP1-protein-tyrosine-phosphatase	PF01451	Low molecular weight phosphotyrosine protein phosphatase	IPR036196;IPR017867;IPR023485	Phosphotyrosine protein phosphatase I superfamily;Protein-tyrosine phosphatase, low molecular weight;Phosphotyrosine protein phosphatase I	GO:0035335;GO:0004725;GO:0006470	biological_process;molecular_function;biological_process	peptidyl-tyrosine dephosphorylation;protein tyrosine phosphatase activity;protein dephosphorylation	-	-
g_000324	A0A0F7S6K4	Probable 40S ribosomal protein S10	PF03501	Plectin/S10 domain	IPR036388;IPR005326;IPR037447	Winged helix-like DNA-binding domain superfamily;Plectin/S10, N-terminal;40S Ribosomal protein S10	GO:0005840	cellular_component	ribosome	ko03010	Ribosome
g_000334	A0A0F7S0W9	Related to nuclear protein bimA	PF13432	Tetratricopeptide repeat	IPR013026;IPR011990;IPR019734	Tetratricopeptide repeat-containing domain;Tetratricopeptide-like helical domain superfamily;Tetratricopeptide repeat	-	-	-	ko04914;ko04114;ko04110;ko05166;ko04120;ko04111;ko04113	Progesterone-mediated oocyte maturation;Oocyte meiosis;Cell cycle;HTLV-I infection;Ubiquitin mediated proteolysis;Cell cycle - yeast;Meiosis - yeast
g_000337	A0A127ZIZ4	Related to MRF1-peptide chain release factor, mitochondrial	PF03462;PF00472	PCRF domain;RF-1 domain	IPR005139;IPR000352	Peptide chain release factor;Peptide chain release factor class I/class II	GO:0006415;GO:0003747	biological_process;molecular_function	translational termination;translation release factor activity	-	-
g_000380	A0A0F7SB19	Uncharacterized protein	PF13398	Peptidase M50B-like	-	-	GO:0016020;GO:0016021	cellular_component;cellular_component	membrane;integral component of membrane	-	-
g_000382	A0A0F7RVV5	Related to mixed-linked glucanase MLG1	-	-	IPR000757;IPR013320	Glycoside hydrolase family 16;Concanavalin A-like lectin/glucanase domain superfamily	GO:0016020;GO:0004553;GO:0005975;GO:0016021	cellular_component;molecular_function;biological_process;cellular_component	membrane;hydrolase activity, hydrolyzing O-glycosyl compounds;carbohydrate metabolic process;integral component of membrane	-	-
g_000383	A0A0F7SBE0	Uncharacterized protein	-	-	-	-	-	-	-	-	-
g_000384	A0A127ZKJ2	Related to Effector family protein Eff1	-	-	-	-	-	-	-	-	-
g_000422	A0A0F7S0A2	Uncharacterized protein	PF04479	RTA1 like protein	IPR007568	RTA-like protein	GO:0006950;GO:0016021;GO:0016020	biological_process;cellular_component;cellular_component	response to stress;integral component of membrane;membrane	-	-
g_000428	A0A0F7RTX6	Related to aspartic protease	PF00026	ukaryotic aspartyl protease	IPR034164;IPR001969;IPR033121;IPR021109;IPR001461	Pepsin-like domain;Aspartic peptidase, active site;Peptidase family A1 domain;Aspartic peptidase domain superfamily;Aspartic peptidase A1 family	GO:0016020;GO:0004190;GO:0008233;GO:0006508;GO:0016787;GO:0016021	cellular_component;molecular_function;molecular_function;biological_process;molecular_function;cellular_component	membrane;aspartic-type endopeptidase activity;peptidase activity;proteolysis;hydrolase activity;integral component of membrane	-	-
g_000432	A0A0F7RS49	Probable NADPH-dependent beta-ketoacyl reductase	PF13561;PF08659;PF00106	noyl-(Acyl carrier protein) reductase;KR domain;short chain dehydrogenase	IPR002347;IPR036291	Short-chain dehydrogenase/reductase SDR;NAD(P)-binding domain superfamily	-	-	-	-	-
g_000457	A0A0F7S1P0	Uncharacterized protein	PF08241;PF13489;PF08242	Methyltransferase domain;Methyltransferase domain;Methyltransferase domain	IPR029063;IPR013216	S-adenosyl-L-methionine-dependent methyltransferase;Methyltransferase type 11	GO:0008168;GO:0008152;GO:0032259	molecular_function;biological_process;biological_process	methyltransferase activity;metabolic process;methylation	-	-
g_000462	A0A0F7RRN7	Acyl-coenzyme A oxidase	PF01756;PF02770;PF14749	Acyl-CoA oxidase;Acyl-CoA dehydrogenase, middle domain;Acyl-coenzyme A oxidase N-terminal	IPR002655;IPR009100;IPR037069;IPR036250;IPR012258;IPR029320;IPR006091	Acyl-CoA oxidase, C-terminal;Acyl-CoA dehydrogenase/oxidase, N-terminal and middle domain superfamily;Acyl-CoA dehydrogenase/oxidase, N-terminal domain superfamily;Acyl-CoA dehydrogenase-like, C-terminal;Acyl-CoA oxidase;Acyl-coenzyme A oxidase, N-terminal;Acyl-CoA oxidase/dehydrogenase, central domain	GO:0016627;GO:0006635;GO:0071949;GO:0055114;GO:0003997;GO:0005777;GO:0050660;GO:0006631;GO:0008152	molecular_function;biological_process;molecular_function;biological_process;molecular_function;cellular_component;molecular_function;biological_process;biological_process	oxidoreductase activity, acting on the CH-CH group of donors;fatty acid beta-oxidation;FAD binding;oxidation-reduction process;acyl-CoA oxidase activity;peroxisome;flavin adenine dinucleotide binding;fatty acid metabolic process;metabolic process	ko04024;ko00592;ko00071;ko04146;ko01040;ko03320;ko01212	cAMP signaling pathway;alpha-Linolenic acid metabolism;Fatty acid degradation;Peroxisome;Biosynthesis of unsaturated fatty acids;PPAR signaling pathway;Fatty acid metabolism
g_000468	A0A0F7S877	Related to dibenzothiophene desulfurizing enzyme	PF00296	Luciferase-like monooxygenase	IPR011251;IPR036661;IPR016215	Luciferase-like domain;Luciferase-like domain superfamily;Nitrilotriacetate monooxygenase component A/pristinamycin IIA synthase subunit A	GO:0016705;GO:0055114;GO:0004497	molecular_function;biological_process;molecular_function	oxidoreductase activity, acting on paired donors, with incorporation or reduction of molecular oxygen;oxidation-reduction process;monooxygenase activity	-	-
g_000475	A0A127ZIK7	Related to membrane protein Dik6	-	-	-	-	GO:0016020;GO:0016021	cellular_component;cellular_component	membrane;integral component of membrane	-	-
g_000483	A0A0F7RT73	Palmitoyltransferase	PF01529	HHC palmitoyltransferase	IPR001594	Palmitoyltransferase, DHHC domain	GO:0016020;GO:0016740;GO:0019706;GO:0016746;GO:0016021	cellular_component;molecular_function;molecular_function;molecular_function;cellular_component	membrane;transferase activity;protein-cysteine S-palmitoyltransferase activity;transferase activity, transferring acyl groups;integral component of membrane	-	-
g_000495	A0A0F7S8X5	Related to AMP-binding protein	PF00501;PF13193	AMP-binding enzyme;AMP-binding enzyme C-terminal domain	IPR025110;IPR000873;IPR020845	AMP-binding enzyme, C-terminal domain;AMP-dependent synthetase/ligase;AMP-binding, conserved site	GO:0003824;GO:0008152	molecular_function;biological_process	catalytic activity;metabolic process	-	-
g_000496	A0A127ZIJ3	Uncharacterized protein	PF01124	MAPEG family	IPR001129;IPR023352	Membrane-associated, eicosanoid/glutathione metabolism (MAPEG) protein;Membrane associated eicosanoid/glutathione metabolism-like domain superfamily	-	-	-	-	-
g_000497	A0A0F7S404	Probable alcohol dehydrogenase	PF00465	Iron-containing alcohol dehydrogenase	IPR001670	Alcohol dehydrogenase, iron-type/glycerol dehydrogenase gldA	GO:0016491;GO:0055114;GO:0046872	molecular_function;biological_process;molecular_function	oxidoreductase activity;oxidation-reduction process;metal ion binding	-	-
g_000502	A0A0F7S2E8	Probable 2-deoxy-D-gluconate 3-dehydrogenase	PF13561;PF08659;PF00106	noyl-(Acyl carrier protein) reductase;KR domain;short chain dehydrogenase	IPR020904;IPR002347;IPR036291	Short-chain dehydrogenase/reductase, conserved site;Short-chain dehydrogenase/reductase SDR;NAD(P)-binding domain superfamily	GO:0016491;GO:0055114	molecular_function;biological_process	oxidoreductase activity;oxidation-reduction process	ko00040	Pentose and glucuronate interconversions
g_000510	A0A127ZIG6	Probable Sulfate permease	PF00916;PF01740	Sulfate permease family;STAS domain	IPR036513;IPR001902;IPR002645;IPR011547	STAS domain superfamily;SLC26A/SulP transporter;STAS domain;SLC26A/SulP transporter domain	GO:0016020;GO:0015116;GO:1902358;GO:0055085;GO:0016021;GO:0008272;GO:0008271	cellular_component;molecular_function;biological_process;biological_process;cellular_component;biological_process;molecular_function	membrane;sulfate transmembrane transporter activity;sulfate transmembrane transport;transmembrane transport;integral component of membrane;sulfate transport;secondary active sulfate transmembrane transporter activity	-	-
g_000513	A0A127ZIH3	Related to TMT1-trans-aconitate methyltransferase	PF13649;PF08241	Methyltransferase domain;Methyltransferase domain	IPR029063;IPR013216	S-adenosyl-L-methionine-dependent methyltransferase;Methyltransferase type 11	GO:0016740;GO:0008168;GO:0008152;GO:0032259	molecular_function;molecular_function;biological_process;biological_process	transferase activity;methyltransferase activity;metabolic process;methylation	-	-
g_000515	A0A0F7RY52	Putative Cys	PF00096	Zinc finger, C2H2 type	IPR036236;IPR013087	Zinc finger C2H2 superfamily;Zinc finger C2H2-type	GO:0003676	molecular_function	nucleic acid binding	-	-
g_000522	A0A0F7S3Z1	Related to DCG1-involved in nitrogen-catabolite metabolism	PF01177	Asp/Glu/Hydantoin racemase	IPR015942	Asp/Glu/hydantoin racemase	GO:0006807;GO:0036361	biological_process;molecular_function	nitrogen compound metabolic process;racemase activity, acting on amino acids and derivatives	-	-
g_000537	A0A0F7S2D3	Probable alpha-methylacyl-coa racemase	PF02515	CoA-transferase family III	IPR003673;IPR023606	CoA-transferase family III;CoA-transferase family III domain superfamily	GO:0003824	molecular_function	catalytic activity	ko04146;ko00120;	Peroxisome;Primary bile acid biosynthesis;
g_000570	A0A0F7S869	Related to ASG1-activator of stress genes	PF00172	ungal Zn(2)-Cys(6) binuclear cluster domain	IPR001138;IPR036864	Zn(2)-C6 fungal-type DNA-binding domain;Zn(2)-C6 fungal-type DNA-binding domain superfamily	GO:0005634;GO:0006357;GO:0008270;GO:0006355;GO:0000981	cellular_component;biological_process;molecular_function;biological_process;molecular_function	nucleus;regulation of transcription by RNA polymerase II;zinc ion binding;regulation of transcription, DNA-templated;RNA polymerase II transcription factor activity, sequence-specific DNA binding	-	-
g_000578	A0A0F7S1P4	Isocitrate lyase	PF00463	Isocitrate lyase family	IPR015813;IPR018523;IPR006254	Pyruvate/Phosphoenolpyruvate kinase-like domain superfamily;Isocitrate lyase/phosphorylmutase, conserved site;Isocitrate lyase	GO:0003824;GO:0005737;GO:0019752;GO:0004451;GO:0008152;GO:0016829	molecular_function;cellular_component;biological_process;molecular_function;biological_process;molecular_function	catalytic activity;cytoplasm;carboxylic acid metabolic process;isocitrate lyase activity;metabolic process;lyase activity	ko01200;ko00630;	Carbon metabolism;Glyoxylate and dicarboxylate metabolism;
g_000584	A0A0F7S2Q9	Uncharacterized protein	-	-	-	-	-	-	-	-	-
g_000588	A0A127ZFB9	Transcription factor pacC	PF00096	Zinc finger, C2H2 type	IPR036236;IPR013087	Zinc finger C2H2 superfamily;Zinc finger C2H2-type	GO:0003676	molecular_function	nucleic acid binding	-	-
g_000599	A0A127ZFE9	Chitinase	PF00704	lycosyl hydrolases family 18	IPR029070;IPR001223;IPR017853;IPR011583;IPR001579	Chitinase insertion domain superfamily;Glycoside hydrolase family 18, catalytic domain;Glycoside hydrolase superfamily;Chitinase II;Glycoside hydrolase, chitinase active site	GO:0005975;GO:0004553;GO:0008061;GO:0016787;GO:0016798;GO:0008152	biological_process;molecular_function;molecular_function;molecular_function;molecular_function;biological_process	carbohydrate metabolic process;hydrolase activity, hydrolyzing O-glycosyl compounds;chitin binding;hydrolase activity;hydrolase activity, acting on glycosyl bonds;metabolic process	-	-
g_000607	A0A127ZGS7	Uncharacterized protein	PF08457	Sfi1 spindle body protein	IPR013665	Sfi1 spindle body	-	-	-	-	-
g_000611	A0A127ZFW3	Palmitoyltransferase	PF12796;PF01529	Ankyrin repeats (3 copies);HHC palmitoyltransferase	IPR036770;IPR020683;IPR001594;IPR002110	Ankyrin repeat-containing domain superfamily;Ankyrin repeat-containing domain;Palmitoyltransferase, DHHC domain;Ankyrin repeat	GO:0016020;GO:0016740;GO:0019706;GO:0016746;GO:0016021	cellular_component;molecular_function;molecular_function;molecular_function;cellular_component	membrane;transferase activity;protein-cysteine S-palmitoyltransferase activity;transferase activity, transferring acyl groups;integral component of membrane	-	-
g_000614	A0A0F7S507	Related to Cholinesterase	PF07859;PF00135	alpha/beta hydrolase fold;Carboxylesterase family	IPR019826;IPR002018;IPR029058	Carboxylesterase type B, active site;Carboxylesterase, type B;Alpha/Beta hydrolase fold	GO:0016787	molecular_function	hydrolase activity	-	-
g_000635	A0A0F7RY31	Related to conserved oligomeric Golgi complex component 4	PF08318	COG4 transport protein	IPR013167	Conserved oligomeric Golgi complex, subunit 4	-	-	-	-	-
g_000636	A0A127ZFI1	Related to Myosin-like protein NUF2	PF03800	Nuf2 family	IPR005549;IPR038275	Kinetochore protein Nuf2;Nuf2, N-terminal domain superfamily	GO:0031262;GO:0000776	cellular_component;cellular_component	Ndc80 complex;kinetochore	-	-
g_000639	A0A127ZFJ8	Related to GYP5-GTPase-activating protein for Ypt Proteins	PF00566	Rab-GTPase-TBC domain	IPR035969;IPR000195	Rab-GTPase-TBC domain superfamily;Rab-GTPase-TBC domain	-	-	-	-	-
g_000645	A0A0F7S3S4	Related to translation elongation factor HBS1	PF03144;PF00009;PF08938;PF03143	longation factor Tu domain 2;longation factor Tu GTP binding domain;HBS1 N-terminus;longation factor Tu C-terminal domain	IPR027417;IPR015033;IPR009001;IPR004160;IPR004161;IPR000795;IPR031157;IPR009000	P-loop containing nucleoside triphosphate hydrolase;HBS1-like protein, N-terminal;Translation elongation factor EF1A/initiation factor IF2gamma, C-terminal;Translation elongation factor EFTu/EF1A, C-terminal;Translation elongation factor EFTu-like, domain 2;Transcription factor, GTP-binding domain;Tr-type G domain, conserved site;Translation protein, beta-barrel domain superfamily	GO:0005525;GO:0003746;GO:0006414;GO:0003924	molecular_function;molecular_function;biological_process;molecular_function	GTP binding;translation elongation factor activity;translational elongation;GTPase activity	ko05134;ko03015	Legionellosis;mRNA surveillance pathway
g_000657	A0A0F7S5C5	Uncharacterized protein	PF11754	Velvet factor	IPR021740;IPR038491;IPR037525	Velvet factor;Velvet domain superfamily;Velvet domain	GO:0005634;GO:0006351;GO:0006355	cellular_component;biological_process;biological_process	nucleus;transcription, DNA-templated;regulation of transcription, DNA-templated	-	-
g_000669	A0A127ZFM8	Probable eukaryotic translational release factor 1	PF03464;PF03463;PF03465	eRF1 domain 2;eRF1 domain 1;eRF1 domain 3	IPR005140;IPR024049;IPR029064;IPR005142;IPR005141;IPR004403	eRF1 domain 1/Pelota-like;Peptide Chain Release Factor eRF1/aRF1, N-terminal;50S ribosomal protein L30e-like;eRF1 domain 3;eRF1 domain 2;Peptide chain release factor eRF1/aRF1	GO:0005737;GO:0006415;GO:0003747	cellular_component;biological_process;molecular_function	cytoplasm;translational termination;translation release factor activity	ko03015	mRNA surveillance pathway
g_000684	A0A0F7S6U2	Related to MTW1-component of the MIND kinetochore complex	PF05859	Mis12 protein	IPR008685	Centromere protein Mis12	GO:0005634;GO:0007049;GO:0000278;GO:0000775	cellular_component;biological_process;biological_process;cellular_component	nucleus;cell cycle;mitotic cell cycle;chromosome, centromeric region	-	-
g_000686	A0A127ZFP6	Uncharacterized protein	PF09365	Conserved hypothetical protein (DUF2461)	IPR012808	Conserved hypothetical protein CHP02453	-	-	-	-	-
g_000693	A0A0F7S1W5	Uncharacterized protein	-	-	-	-	-	-	-	-	-
g_000746	A0A0F7S3E8	Alkaline phosphatase	PF00245	Alkaline phosphatase	IPR018299;IPR001952;IPR017849;IPR017850	Alkaline phosphatase, active site;Alkaline phosphatase;Alkaline phosphatase-like, alpha/beta/alpha;Alkaline-phosphatase-like, core domain superfamily	GO:0003824;GO:0016791;GO:0016311;GO:0004035;GO:0008152;GO:0016787	molecular_function;molecular_function;biological_process;molecular_function;biological_process;molecular_function	catalytic activity;phosphatase activity;dephosphorylation;alkaline phosphatase activity;metabolic process;hydrolase activity	ko02020;ko00627;ko00790;	Two-component system;Aminobenzoate degradation;Folate biosynthesis
g_000750	A0A0F7SDA8	Uncharacterized protein	PF00775	ioxygenase	IPR015889;IPR000627	Intradiol ring-cleavage dioxygenase, core;Intradiol ring-cleavage dioxygenase, C-terminal	GO:0003824;GO:0055114;GO:0008199;GO:0006725;GO:0005506;GO:0016702	molecular_function;biological_process;molecular_function;biological_process;molecular_function;molecular_function	catalytic activity;oxidation-reduction process;ferric iron binding;cellular aromatic compound metabolic process;iron ion binding;oxidoreductase activity, acting on single donors with incorporation of molecular oxygen, incorporation of two atoms of oxygen	-	-
g_000751	A0A0F7RYC0	Endo-1,4-beta-xylanase	PF00457	lycosyl hydrolases family 11	IPR033123;IPR001137;IPR013319;IPR018208;IPR013320	Glycosyl hydrolases family 11 (GH11) domain;Glycoside hydrolase family 11;Glycoside hydrolase family 11/12;Glycoside hydrolase family 11, active site 1;Concanavalin A-like lectin/glucanase domain superfamily	GO:0005975;GO:0000272;GO:0031176;GO:0004553;GO:0008152;GO:0016787;GO:0016798;GO:0045493	biological_process;biological_process;molecular_function;molecular_function;biological_process;molecular_function;molecular_function;biological_process	carbohydrate metabolic process;polysaccharide catabolic process;endo-1,4-beta-xylanase activity;hydrolase activity, hydrolyzing O-glycosyl compounds;metabolic process;hydrolase activity;hydrolase activity, acting on glycosyl bonds;xylan catabolic process	-	-
g_000785	A0A0F7RW60	Uncharacterized protein	-	-	-	-	-	-	-	-	-
g_000801	A0A140KMA3	Uncharacterized protein	PF08737	Rgp1	IPR014848;IPR014752	Reduced growth phenotype protein 1;Arrestin, C-terminal	GO:0007165	biological_process	signal transduction	-	-
g_000814	A0A0F7RW71	Uncharacterized protein	PF08234	Chromosome segregation protein Spc25	IPR013255	Chromosome segregation protein Spc25	-	-	-	-	-
g_000815	A0A140KMB7	Related to Ribonuclease Z / related to thiamin pyrophosphokinase 1	PF04263;PF04265;PF00753	Thiamin pyrophosphokinase, catalytic domain;Thiamin pyrophosphokinase, vitamin B1 binding domain;Metallo-beta-lactamase superfamily	IPR036759;IPR036371;IPR013471;IPR007371;IPR036866;IPR001279;IPR007373	Thiamin pyrophosphokinase, catalytic domain superfamily;Thiamin pyrophosphokinase, thiamin-binding domain superfamily;Ribonuclease Z/BN;Thiamin pyrophosphokinase, catalytic domain;Ribonuclease Z/Hydroxyacylglutathione hydrolase-like;Metallo-beta-lactamase;Thiamin pyrophosphokinase, thiamin-binding domain	GO:0042779;GO:0016891;GO:0005524;GO:0016310;GO:0016301;GO:0090502;GO:0009229;GO:0030975;GO:0004788	biological_process;molecular_function;molecular_function;biological_process;molecular_function;biological_process;biological_process;molecular_function;molecular_function	tRNA 3'-trailer cleavage;endoribonuclease activity, producing 5'-phosphomonoesters;ATP binding;phosphorylation;kinase activity;RNA phosphodiester bond hydrolysis, endonucleolytic;thiamine diphosphate biosynthetic process;thiamine binding;thiamine diphosphokinase activity	ko03013	RNA transport
g_000818	A0A0F7S0Q2	Uncharacterized protein	PF03060	Nitronate monooxygenase	IPR013785;IPR004136	Aldolase-type TIM barrel;Nitronate monooxygenase	GO:0003824;GO:0018580;GO:0055114	molecular_function;molecular_function;biological_process	catalytic activity;nitronate monooxygenase activity;oxidation-reduction process	-	-
g_000827	A0A0F7S6Y8	Related to dynein light-intermediate chain	PF05783	ynein light intermediate chain (DLIC)	IPR027417;IPR008467;IPR022780	P-loop containing nucleoside triphosphate hydrolase;Dynein 1 light intermediate chain;Dynein family light intermediate chain	GO:0007018;GO:0005868;GO:0003777	biological_process;cellular_component;molecular_function	microtubule-based movement;cytoplasmic dynein complex;microtubule motor activity	ko05132;ko04962;ko04145;	Salmonella infection;Vasopressin-regulated water reabsorption;Phagosome;
g_000847	A0A0F7RTU7	Uncharacterized protein	PF00538	linker histone H1 and H5 family	IPR036388;IPR005818;IPR036390	Winged helix-like DNA-binding domain superfamily;Linker histone H1/H5, domain H15;Winged helix DNA-binding domain superfamily	GO:0005634;GO:0003677;GO:0000786;GO:0005694;GO:0006334	cellular_component;molecular_function;cellular_component;cellular_component;biological_process	nucleus;DNA binding;nucleosome;chromosome;nucleosome assembly	-	-
g_000848	A0A0F7RXP1	Probable clathrin assembly protein AP47	PF01217;PF00928	Clathrin adaptor complex small chain;Adaptor complexes medium subunit family	IPR028565;IPR022775;IPR036168;IPR018240;IPR011012;IPR001392	Mu homology domain;AP complex, mu/sigma subunit;AP-2 complex subunit mu, C-terminal superfamily;Clathrin adaptor, mu subunit, conserved site;Longin-like domain superfamily;Clathrin adaptor, mu subunit	GO:0016020;GO:0016197;GO:0016192;GO:0006896;GO:0030131;GO:0042996;GO:0005768;GO:0042144;GO:0030276;GO:0006886;GO:0005794;GO:0015031;GO:0030121	cellular_component;biological_process;biological_process;biological_process;cellular_component;biological_process;cellular_component;biological_process;molecular_function;biological_process;cellular_component;biological_process;cellular_component	membrane;endosomal transport;vesicle-mediated transport;Golgi to vacuole transport;clathrin adaptor complex;regulation of Golgi to plasma membrane protein transport;endosome;vacuole fusion, non-autophagic;clathrin binding;intracellular protein transport;Golgi apparatus;protein transport;AP-1 adaptor complex	-	-
g_000852	A0A0F7S9M7	Related to p24 protein, involved in membrane trafficking	PF01105	emp24/gp25L/p24 family/GOLD	IPR009038;IPR015720	GOLD domain;TMP21-related	GO:0016020;GO:0005789;GO:0016021	cellular_component;cellular_component;cellular_component	membrane;endoplasmic reticulum membrane;integral component of membrane	-	-
g_000858	A0A0F7S370	Uncharacterized protein	PF04515	Plasma-membrane choline transporter	IPR007603	Choline transporter-like	GO:0016020;GO:0016021	cellular_component;cellular_component	membrane;integral component of membrane	-	-
g_000873	A0A0F7S095	Related to TNA1-high affinity nicotinic acid plasma membrane permease	-	-	IPR020846;IPR036259;IPR011701	Major facilitator superfamily domain;MFS transporter superfamily;Major facilitator superfamily	GO:0016020;GO:0055085;GO:0016021	cellular_component;biological_process;cellular_component	membrane;transmembrane transport;integral component of membrane	-	-
g_000874	A0A140KMH6	Uncharacterized protein	-	-	-	-	-	-	-	-	-
g_000884	A0A140KMI6	Related to pyrimidine 5-nucleotidase	PF12937;PF00400	-box-like;WD domain, G-beta repeat	IPR023214;IPR036047;IPR001680;IPR010237;IPR036322;IPR017986;IPR036412;IPR015943;IPR001810	HAD superfamily;F-box-like domain superfamily;WD40 repeat;Pyrimidine 5-nucleotidase;WD40-repeat-containing domain superfamily;WD40-repeat-containing domain;HAD-like superfamily;WD40/YVTN repeat-like-containing domain superfamily;F-box domain	-	-	-	ko00760	Nicotinate and nicotinamide metabolism
g_000914	E7A328	Related to nadh-ubiquinone oxidoreductase 9.5 kDa subunit	-	-	-	-	-	-	-	-	-
g_000921	A0A140KMM1	Uncharacterized protein	PF14328	omain of unknown function (DUF4385)	IPR025494	Protein of unknown function DUF4385	-	-	-	-	-
g_000946	A0A140KMP6	Related to YSR3-dihydrosphingosine-1-phosphate phosphatase	PF01569	PAP2 superfamily	IPR036938;IPR000326	Phosphatidic acid phosphatase type 2/haloperoxidase superfamily;Phosphatidic acid phosphatase type 2/haloperoxidase	GO:0016020;GO:0016021	cellular_component;cellular_component	membrane;integral component of membrane	-	-
g_000975	A0A0F7S5W3	Alkaline phosphatase	PF00245	Alkaline phosphatase	IPR018299;IPR001952;IPR017849;IPR017850	Alkaline phosphatase, active site;Alkaline phosphatase;Alkaline phosphatase-like, alpha/beta/alpha;Alkaline-phosphatase-like, core domain superfamily	GO:0003824;GO:0016791;GO:0016311;GO:0004035;GO:0008152;GO:0016787	molecular_function;molecular_function;biological_process;molecular_function;biological_process;molecular_function	catalytic activity;phosphatase activity;dephosphorylation;alkaline phosphatase activity;metabolic process;hydrolase activity	-	-
g_000977	A0A0F7S121	Ubiquitin-like protein ATG12	PF04110	Ubiquitin-like autophagy protein Apg12	IPR029071;IPR007242	Ubiquitin-like domain superfamily;Ubiquitin-like protein Atg12	GO:0016020;GO:0016236;GO:0005737;GO:0006914;GO:0000045;GO:0034045;GO:0015031	cellular_component;biological_process;cellular_component;biological_process;biological_process;cellular_component;biological_process	membrane;macroautophagy;cytoplasm;autophagy;autophagosome assembly;phagophore assembly site membrane;protein transport	-	-
g_000987	A0A0F7RTV7	Related to LCP5-U3 small nucleolar ribonucleoprotein involved in maturation of 18S rRNA	PF04000	Sas10/Utp3/C1D family	IPR007146	Sas10/Utp3/C1D	GO:0030529			-	-
g_001035	A0A0F7RXJ4	Uncharacterized protein	-	-	-	-	-	-	-	-	-
g_001038	A0A127Z5Q8	Uncharacterized protein	-	-	-	-	-	-	-	-	-
g_001044	A0A127Z5R9	Proliferating cell nuclear antigen	PF00705;PF02747	Proliferating cell nuclear antigen, N-terminal domain;Proliferating cell nuclear antigen, C-terminal domain	IPR000730;IPR022659;IPR022649;IPR022648	Proliferating cell nuclear antigen, PCNA;Proliferating cell nuclear antigen, PCNA, conserved site;Proliferating cell nuclear antigen, PCNA, C-terminal;Proliferating cell nuclear antigen, PCNA, N-terminal	GO:0005634;GO:0003677;GO:0006275;GO:0006260;GO:0030337	cellular_component;molecular_function;biological_process;biological_process;molecular_function	nucleus;DNA binding;regulation of DNA replication;DNA replication;DNA polymerase processivity factor activity	ko03430;ko04110;ko03030;ko03410;ko05166;ko03420;ko05161;	Mismatch repair;Cell cycle;DNA replication;Base excision repair;HTLV-I infection;Nucleotide excision repair;Hepatitis B;
g_001065	A0A127Z611	Uncharacterized protein	PF12632	Mysoin-binding motif of peroxisomes	IPR026859	Myosin-binding domain	GO:0017022	molecular_function	myosin binding	-	-
g_001074	A0A127Z5S6	Uncharacterized protein	-	-	-	-	-	-	-	-	-
g_001075	A0A0F7SCD0	Uncharacterized protein	-	-	IPR023213	Chloramphenicol acetyltransferase-like domain superfamily	-	-	-	-	-
g_001077	A0A0F7S8P0	Uncharacterized protein	PF06248	Centromere/kinetochore Zw10	IPR009361	RZZ complex, subunit Zw10	GO:0005634;GO:0000278;GO:0000775	cellular_component;biological_process;cellular_component	nucleus;mitotic cell cycle;chromosome, centromeric region	-	-
g_001081	A0A127Z5M3	Uncharacterized protein	-	-	IPR006594	LIS1 homology motif	-	-	-	-	-
g_001092	A0A0F7RXF2	Uncharacterized protein	PF13414;PF02230;PF00515	TPR repeat;Phospholipase/Carboxylesterase;Tetratricopeptide repeat	IPR019734;IPR013026;IPR012675;IPR029058;IPR016155;IPR001440;IPR003140;IPR011990	Tetratricopeptide repeat;Tetratricopeptide repeat-containing domain;Beta-grasp domain superfamily;Alpha/Beta hydrolase fold;Molybdopterin synthase/thiamin biosynthesis sulphur carrier, beta-grasp;Tetratricopeptide repeat 1;Phospholipase/carboxylesterase/thioesterase;Tetratricopeptide-like helical domain superfamily	GO:0016787	molecular_function	hydrolase activity	-	-
g_001093	A0A127Z5H8	Uncharacterized protein	PF02230	Phospholipase/Carboxylesterase	IPR003140;IPR029058	Phospholipase/carboxylesterase/thioesterase;Alpha/Beta hydrolase fold	GO:0016787	molecular_function	hydrolase activity	-	-
g_001101	A0A127Z612	Related to MPD1-Disulfide isomerase related protein	PF00085	Thioredoxin	IPR013766;IPR036249;IPR017937	Thioredoxin domain;Thioredoxin-like superfamily;Thioredoxin, conserved site	GO:0016853;GO:0045454;GO:0005623	molecular_function;biological_process;cellular_component	isomerase activity;cell redox homeostasis;cell	ko04141	Protein processing in endoplasmic reticulum
g_001109	A0A127Z5X1	Uncharacterized protein	PF09994	Uncharacterized alpha/beta hydrolase domain (DUF2235)	IPR018712	Domain of unknown function DUF2235	-	-	-	-	-
g_001118	A0A127Z5P1	Related to Protein C20orf43	PF04641	Rtf2 RING-finger	IPR027799;IPR006735	Replication termination factor 2, RING-finger;Replication termination factor 2	GO:1902979;GO:0005634	biological_process;cellular_component	mitotic DNA replication termination;nucleus	-	-
g_001119	A0A127Z5W0	Probable DNA-directed RNA polymerase II chain Rpb7	PF03876;PF00575	SHS2 domain found in N terminus of Rpb7p/Rpc25p/MJ0397;S1 RNA binding domain	IPR036898;IPR003029;IPR012340;IPR005576	RNA polymerase Rpb7-like, N-terminal domain superfamily;S1 domain;Nucleic acid-binding, OB-fold;RNA polymerase Rpb7, N-terminal	GO:0003676;GO:0006351;GO:0003899	molecular_function;biological_process;molecular_function	nucleic acid binding;transcription, DNA-templated;DNA-directed 5'-3' RNA polymerase activity	ko00230;ko00240;ko03020;ko05169;ko05016;	Purine metabolism;Pyrimidine metabolism;RNA polymerase;Epstein-Barr virus infection;Huntington's disease;
g_001125	A0A127Z5E8	Uncharacterized protein	PF13450	NAD(P)-binding Rossmann-like domain	IPR036188	FAD/NAD(P)-binding domain superfamily	-	-	-	-	-
g_001128	A0A0F7SCJ2	Uncharacterized protein	PF14613	Protein of unknown function (DUF4449)	IPR027842	Protein of unknown function DUF4449	-	-	-	-	-
g_001129	A0A0F7S6I3	Sortilin	PF15902;PF15901	Sortilin, neurotensin receptor 3,;Sortilin, neurotensin receptor 3, C-terminal	IPR031777;IPR015943;IPR031778;IPR006581	Sortilin, C-terminal;WD40/YVTN repeat-like-containing domain superfamily;Sortilin, N-terminal;VPS10	GO:0016020;GO:0005794;GO:0016021;GO:0015031	cellular_component;cellular_component;cellular_component;biological_process	membrane;Golgi apparatus;integral component of membrane;protein transport	-	-
g_001177	A0A127Z586	Related to SYF1-member of the NineTeen Complex involved in splicing	-	-	IPR013026;IPR011990;IPR003107	Tetratricopeptide repeat-containing domain;Tetratricopeptide-like helical domain superfamily;HAT (Half-A-TPR) repeat	GO:0006396	biological_process	RNA processing	ko03040	Spliceosome
g_001181	A0A127Z5B3	Probable RPL3-60s ribosomal protein l3	PF00297	Ribosomal protein L3	IPR000597;IPR019926;IPR009000	Ribosomal protein L3;Ribosomal protein L3, conserved site;Translation protein, beta-barrel domain superfamily	GO:0030529;GO:0006412;GO:0003735;GO:0005840;GO:0005622	;biological_process;molecular_function;cellular_component;cellular_component	;translation;structural constituent of ribosome;ribosome;intracellular	-	-
g_001183	A0A0F7SA07	Putative nitrite reductase	PF03460;PF07992;PF00070;PF13806;PF04324;PF01077	Nitrite/Sulfite reductase ferredoxin-like half domain;Pyridine nucleotide-disulphide oxidoreductase;Pyridine nucleotide-disulphide oxidoreductase;Rieske-like [2Fe-2S] domain;BFD-like [2Fe-2S] binding domain;Nitrite and sulphite reductase 4Fe-4S domain	IPR036922;IPR007419;IPR005117;IPR006066;IPR036136;IPR012748;IPR017941;IPR036188;IPR017881;IPR006067;IPR023753	Rieske [2Fe-2S] iron-sulphur domain superfamily;BFD-like [2Fe-2S]-binding domain;Nitrite/Sulfite reductase ferredoxin-like domain;Nitrite/sulphite reductase iron-sulphur/sirohaem-binding site;Nitrite/Sulfite reductase ferredoxin-like domain superfamily;Nitrite reductase [NAD(P)H] small subunit, NirD;Rieske [2Fe-2S] iron-sulphur domain;FAD/NAD(P)-binding domain superfamily;Nitrite reductase [NAD(P…	GO:0055114;GO:0020037;GO:0051536;GO:0008942;GO:0051537;GO:0042128;GO:0016491	biological_process;molecular_function;molecular_function;molecular_function;molecular_function;biological_process;molecular_function	oxidation-reduction process;heme binding;iron-sulfur cluster binding;nitrite reductase [NAD(P)H] activity;2 iron, 2 sulfur cluster binding;nitrate assimilation;oxidoreductase activity	-	-
g_001209	A0A0F7S6X3	Uncharacterized protein	-	-	IPR013087	Zinc finger C2H2-type	GO:0003676	molecular_function	nucleic acid binding	-	-
g_001211	A0A127Z481	Related to multidrug resistant protein	-	-	IPR020846;IPR036259;IPR011701	Major facilitator superfamily domain;MFS transporter superfamily;Major facilitator superfamily	GO:0016020;GO:0055085;GO:0016021	cellular_component;biological_process;cellular_component	membrane;transmembrane transport;integral component of membrane	-	-
g_001219	A0A127Z4F7	Uncharacterized protein	-	-	IPR017946	PLC-like phosphodiesterase, TIM beta/alpha-barrel domain superfamily	GO:0008081;GO:0006629	molecular_function;biological_process	phosphoric diester hydrolase activity;lipid metabolic process	-	-
g_001231	A0A127Z4A2	Uncharacterized protein	-	-	-	-	-	-	-	-	-
g_001233	A0A127Z4B6	Related to RAD2-structure-specific nuclease of the nucleotide excision repairosome	PF00867;PF00752	XPG I-region;XPG N-terminal domain	IPR001044;IPR006086;IPR036279;IPR006085;IPR008918;IPR019974;IPR006084;IPR029060	XPG/Rad2 endonuclease, eukaryotes;XPG-I domain;5'-3' exonuclease, C-terminal domain superfamily;XPG N-terminal;Helix-hairpin-helix motif, class 2;XPG conserved site;XPG/Rad2 endonuclease;PIN-like domain superfamily	GO:0003824;GO:0005634;GO:0006289;GO:0003677;GO:0004518;GO:0090305;GO:0004519;GO:0003697;GO:0006281;GO:0016788	molecular_function;cellular_component;biological_process;molecular_function;molecular_function;biological_process;molecular_function;molecular_function;biological_process;molecular_function	catalytic activity;nucleus;nucleotide-excision repair;DNA binding;nuclease activity;nucleic acid phosphodiester bond hydrolysis;endonuclease activity;single-stranded DNA binding;DNA repair;hydrolase activity, acting on ester bonds	ko03420	Nucleotide excision repair
g_001238	A0A127Z4P7	Uncharacterized protein	PF08618	Transcription factor Opi1	IPR013927	Transcription factor Opi1	-	-	-	-	-
g_001246	A0A0F7S779	Uncharacterized protein	-	-	-	-	-	-	-	-	-
g_001282	A0A127ZHK9	Related to Cyclophilin-16	PF00160	Cyclophilin type peptidyl-prolyl cis-trans isomerase/CLD	IPR002130;IPR029000;IPR024936	Cyclophilin-type peptidyl-prolyl cis-trans isomerase domain;Cyclophilin-like domain superfamily;Cyclophilin-type peptidyl-prolyl cis-trans isomerase	GO:0000413;GO:0016853;GO:0003755	biological_process;molecular_function;molecular_function	protein peptidyl-prolyl isomerization;isomerase activity;peptidyl-prolyl cis-trans isomerase activity	-	-
g_001306	A0A0F7S8Q7	Related to FAD1-flavin adenine dinucleotide synthetase	PF01507	Phosphoadenosine phosphosulfate reductase family	IPR014729;IPR002500	Rossmann-like alpha/beta/alpha sandwich fold;Phosphoadenosine phosphosulphate reductase	GO:0003824;GO:0008152	molecular_function;biological_process	catalytic activity;metabolic process	-	-
g_001309	A0A127ZHB9	Related to syntaxin binding protein 1	PF00995	Sec1 family	IPR001619;IPR036045	Sec1-like protein;Sec1-like superfamily	GO:0016192;GO:0006904	biological_process;biological_process	vesicle-mediated transport;vesicle docking involved in exocytosis	-	-
g_001317	A0A0F7SCN9	Related to PDR16-involved in lipid biosynthesis and multidrug resistance	PF00650;PF03765	CRAL/TRIO domain;CRAL/TRIO, N-terminal domain	IPR036273;IPR036865;IPR001251;IPR011074	CRAL/TRIO, N-terminal domain superfamily;CRAL-TRIO lipid binding domain superfamily;CRAL-TRIO lipid binding domain;CRAL/TRIO, N-terminal domain	-	-	-	-	-
g_001330	A0A127ZIL6	Uncharacterized protein	PF12090	Spt20 family	IPR021950	Transcription factor Spt20	GO:1903506;GO:0000124;GO:0003712	biological_process;cellular_component;molecular_function	regulation of nucleic acid-templated transcription;SAGA complex;transcription cofactor activity	-	-
g_001336	A0A0F7RY18	Uncharacterized protein	-	-	-	-	-	-	-	-	-
g_001341	A0A0F7S000	Uncharacterized protein	-	-	-	-	-	-	-	-	-
g_001361	A0A127ZHG5	Uncharacterized protein	PF04795	PAPA-1-like conserved region	IPR006880;IPR029523	INO80 complex subunit B-like conserved region;INO80 complex, subunit Ies2	GO:0006338;GO:0031011	biological_process;cellular_component	chromatin remodeling;Ino80 complex	-	-
g_001368	A0A0F7S4C7	Related to TRS33-subunit of the transport protein particle complex	PF04051	Transport protein particle (TRAPP) component	IPR024096;IPR037992;IPR007194	NO signalling/Golgi transport ligand-binding domain superfamily;TRAPP complex, Trs33 subunit;Transport protein particle (TRAPP) component	GO:0048193;GO:0043087	biological_process;biological_process	Golgi vesicle transport;regulation of GTPase activity	-	-
g_001369	A0A127ZH60	Uncharacterized protein	PF08528	Whi5 like	IPR013734	Transcription factor Nrm1/Whi5	-	-	-	-	-
g_001373	A0A0F7RYU7	Uncharacterized protein	-	-	IPR037548;IPR036887;IPR003163	Bouquet formation protein 4;HTH APSES-type DNA-binding domain superfamily;Transcription regulator HTH, APSES-type DNA-binding domain	GO:0016020;GO:0003677;GO:1990862;GO:0070197;GO:0016021	cellular_component;molecular_function;cellular_component;biological_process;cellular_component	membrane;DNA binding;nuclear membrane complex Bqt3-Bqt4;meiotic attachment of telomere to nuclear envelope;integral component of membrane	-	-
g_001377	E6ZN46	Uncharacterized protein	PF04116	atty acid hydroxylase superfamily	IPR006694	Fatty acid hydroxylase	GO:0016020;GO:0005506;GO:0055114;GO:0016491;GO:0016021;GO:0008610	cellular_component;molecular_function;biological_process;molecular_function;cellular_component;biological_process	membrane;iron ion binding;oxidation-reduction process;oxidoreductase activity;integral component of membrane;lipid biosynthetic process	-	-
g_001378	A0A127ZH53	Probable beta-glucosidase	PF01915;PF14310;PF00933	lycosyl hydrolase family 3 C-terminal domain;ibronectin type III-like domain;lycosyl hydrolase family 3 N terminal domain	IPR002772;IPR036962;IPR026891;IPR001764;IPR017853;IPR036881;IPR013783	Glycoside hydrolase family 3 C-terminal domain;Glycoside hydrolase, family 3, N-terminal domain superfamily;Fibronectin type III-like domain;Glycoside hydrolase, family 3, N-terminal;Glycoside hydrolase superfamily;Glycoside hydrolase family 3 C-terminal domain superfamily;Immunoglobulin-like fold	GO:0005975;GO:0016787;GO:0004553	biological_process;molecular_function;molecular_function	carbohydrate metabolic process;hydrolase activity;hydrolase activity, hydrolyzing O-glycosyl compounds	-	-
g_001384	A0A127ZH23	Uncharacterized protein	-	-	-	-	-	-	-	-	-
g_001410	A0A0F7RX35	Related to soluble epoxide hydrolase	PF00561;PF12697	alpha/beta hydrolase fold;Alpha/beta hydrolase family	IPR029058;IPR000073;IPR000639	Alpha/Beta hydrolase fold;Alpha/beta hydrolase fold-1;Epoxide hydrolase-like	GO:0003824;GO:0016787	molecular_function;molecular_function	catalytic activity;hydrolase activity	ko00625;ko00590;ko04146;	Chloroalkane and chloroalkene degradation;Arachidonic acid metabolism;Peroxisome;
g_001413	A0A0F7S998	Uncharacterized protein	PF13881	Ubiquitin-2 like Rad60 SUMO-like	IPR029071	Ubiquitin-like domain superfamily	-	-	-	-	-
g_001439	A0A127Z5B4	Related to CKI1-choline kinase	PF01633	Choline/ethanolamine kinase	IPR011009	Protein kinase-like domain superfamily	GO:0016301;GO:0016310	molecular_function;biological_process	kinase activity;phosphorylation	-	-
g_001470	A0A0F7RXD8	Related to CTK1-carboxy-terminal domain	PF00069	Protein kinase domain	IPR011009;IPR017441;IPR008271;IPR000719	Protein kinase-like domain superfamily;Protein kinase, ATP binding site;Serine/threonine-protein kinase, active site;Protein kinase domain	GO:0004672;GO:0005524;GO:0016310;GO:0016301;GO:0006468	molecular_function;molecular_function;biological_process;molecular_function;biological_process	protein kinase activity;ATP binding;phosphorylation;kinase activity;protein phosphorylation	-	-
g_001476	A0A127ZGA3	Related to TRA1-component of the Ada-Spt transcriptional regulatory complex	PF00454;PF02259	Phosphatidylinositol 3- and 4-kinase;AT domain	IPR014009;IPR011009;IPR000403;IPR003152;IPR016024;IPR033317;IPR003151	PIK-related kinase;Protein kinase-like domain superfamily;Phosphatidylinositol 3-/4-kinase, catalytic domain;FATC domain;Armadillo-type fold;Transcription-associated protein 1;PIK-related kinase, FAT	GO:0005634;GO:0016740;GO:0000123;GO:0016573;GO:0016310;GO:0016301	cellular_component;molecular_function;cellular_component;biological_process;biological_process;molecular_function	nucleus;transferase activity;histone acetyltransferase complex;histone acetylation;phosphorylation;kinase activity	-	-
g_001502	A0A0F7S3P2	Uncharacterized protein	-	-	-	-	-	-	-	-	-
g_001507	A0A0F7RSE9	Uncharacterized protein	PF15404	Pleckstrin homology domain	IPR001849	Pleckstrin homology domain	-	-	-	-	-
g_001515	A0A127ZG66	Uncharacterized protein	PF02900	Catalytic LigB subunit of aromatic ring-opening dioxygenase	IPR014436;IPR004183	Extradiol aromatic ring-opening dioxygenase, DODA-type;Extradiol ring-cleavage dioxygenase, class III enzyme, subunit B	GO:0055114;GO:0006725;GO:0008270;GO:0016701;GO:0008198;GO:0016491	biological_process;biological_process;molecular_function;molecular_function;molecular_function;molecular_function	oxidation-reduction process;cellular aromatic compound metabolic process;zinc ion binding;oxidoreductase activity, acting on single donors with incorporation of molecular oxygen;ferrous iron binding;oxidoreductase activity	-	-
g_001517	A0A0F7RVS6	Related to MFS multidrug transporter	-	-	IPR020846;IPR036259;IPR011701	Major facilitator superfamily domain;MFS transporter superfamily;Major facilitator superfamily	GO:0016020;GO:0055085;GO:0016021	cellular_component;biological_process;cellular_component	membrane;transmembrane transport;integral component of membrane	-	-
g_001518	A0A0F7RXQ4	Probable OSM1-fumarate reductase	PF07992;PF00173;PF00890;PF01266;PF13450;PF12831;PF01494	Pyridine nucleotide-disulphide oxidoreductase;Cytochrome b5-like Heme/Steroid binding domain;AD binding domain;AD dependent oxidoreductase;NAD(P)-binding Rossmann-like domain;AD dependent oxidoreductase;AD binding domain	IPR003953;IPR018506;IPR027477;IPR036400;IPR010960;IPR001199;IPR036188	FAD-dependent oxidoreductase 2, FAD binding domain;Cytochrome b5, heme-binding site;Succinate dehydrogenase/fumarate reductase flavoprotein, catalytic domain superfamily;Cytochrome b5-like heme/steroid binding domain superfamily;Flavocytochrome c;Cytochrome b5-like heme/steroid binding domain;FAD/NAD(P)-binding domain superfamily	GO:0055114;GO:0046872;GO:0020037;GO:0016491;GO:0000104	biological_process;molecular_function;molecular_function;molecular_function;molecular_function	oxidation-reduction process;metal ion binding;heme binding;oxidoreductase activity;succinate dehydrogenase activity	-	-
g_001532	A0A0F7RSE0	Phosphoacetylglucosamine mutase	PF00408;PF02878	Phosphoglucomutase/phosphomannomutase, C-terminal domain;Phosphoglucomutase/phosphomannomutase, alpha/beta/alpha domain I	IPR036900;IPR005843;IPR016657;IPR016055;IPR005844;IPR016066	Alpha-D-phosphohexomutase, C-terminal domain superfamily;Alpha-D-phosphohexomutase, C-terminal;Phosphoacetylglucosamine mutase;Alpha-D-phosphohexomutase, alpha/beta/alpha I/II/III;Alpha-D-phosphohexomutase, alpha/beta/alpha domain I;Alpha-D-phosphohexomutase, conserved site	GO:0016853;GO:0046872;GO:0004610;GO:0071704;GO:0005975;GO:0016868;GO:0000287;GO:0006048	molecular_function;molecular_function;molecular_function;biological_process;biological_process;molecular_function;molecular_function;biological_process	isomerase activity;metal ion binding;phosphoacetylglucosamine mutase activity;organic substance metabolic process;carbohydrate metabolic process;intramolecular transferase activity, phosphotransferases;magnesium ion binding;UDP-N-acetylglucosamine biosynthetic process	ko00520	Amino sugar and nucleotide sugar metabolism
g_001548	A0A0F7S8A4	Related to 7alpha-cephem-methoxylase P8 chain	-	-	-	-	-	-	-	-	-
g_001550	A0A127ZG41	Uncharacterized protein	-	-	-	-	-	-	-	-	-
g_001574	A0A0F7SCG3	Related to DNA2-DNA helicase	PF13086;PF13087;PF08696	AAA domain;AAA domain;NA replication factor Dna2	IPR027417;IPR026851;IPR014808	P-loop containing nucleoside triphosphate hydrolase;Dna2;DNA replication factor Dna2, N-terminal	GO:0017108;GO:0033567;GO:0004386;GO:0043142	molecular_function;biological_process;molecular_function;molecular_function	5'-flap endonuclease activity;DNA replication, Okazaki fragment processing;helicase activity;single-stranded DNA-dependent ATPase activity	ko03030	DNA replication
g_001586	A0A0F7S7W3	40S ribosomal protein S1	PF01015	Ribosomal S3Ae family	IPR018281;IPR001593;IPR027500	Ribosomal protein S3Ae, conserved site;Ribosomal protein S3Ae;40S ribosomal protein S1/3, eukaryotes	GO:0030529;GO:0005737;GO:0006412;GO:0022627;GO:0003735;GO:0005840;GO:0005622	;cellular_component;biological_process;cellular_component;molecular_function;cellular_component;cellular_component	;cytoplasm;translation;cytosolic small ribosomal subunit;structural constituent of ribosome;ribosome;intracellular	-	-
g_001588	A0A127ZHB6	Inositol-pentakisphosphate 2-kinase	PF06090	Inositol-pentakisphosphate 2-kinase	IPR009286	Inositol-pentakisphosphate 2-kinase	GO:0016740;GO:0035299;GO:0000166;GO:0016310;GO:0016301;GO:0005524	molecular_function;molecular_function;molecular_function;biological_process;molecular_function;molecular_function	transferase activity;inositol pentakisphosphate 2-kinase activity;nucleotide binding;phosphorylation;kinase activity;ATP binding	-	-
g_001619	A0A127Z5C7	Related to acetylxylan esterase	PF10503;PF00326	sterase PHB depolymerase;Prolyl oligopeptidase family	IPR010126;IPR029058	Esterase, PHB depolymerase;Alpha/Beta hydrolase fold	GO:0005576;GO:0016787	cellular_component;molecular_function	extracellular region;hydrolase activity	-	-
g_001621	A0A0F7RX88	Uncharacterized protein	-	-	IPR001305	Heat shock protein DnaJ, cysteine-rich domain	GO:0031072;GO:0051082	molecular_function;molecular_function	heat shock protein binding;unfolded protein binding	-	-
g_001624	A0A0F7RYX6	Uncharacterized protein	PF13344;PF13242	Haloacid dehalogenase-like hydrolase;HAD-hyrolase-like	IPR006353;IPR006357;IPR036412;IPR023214	HAD-superfamily hydrolase, subfamily IIA, CECR5;HAD-superfamily hydrolase, subfamily IIA;HAD-like superfamily;HAD superfamily	-	-	-	-	-
g_001639	A0A127Z5E3	Uncharacterized protein	-	-	-	-	-	-	-	-	-
g_001664	A0A127Z4V3	Uncharacterized protein	PF11817	oie gras liver health family 1	IPR021773	Foie gras liver health family 1	-	-	-	-	-
g_001667	A0A127Z4Y0	Uncharacterized protein	PF01694	Rhomboid family	IPR035952;IPR022764	Rhomboid-like superfamily;Peptidase S54, rhomboid domain	GO:0016020;GO:0006508;GO:0016021;GO:0004252	cellular_component;biological_process;cellular_component;molecular_function	membrane;proteolysis;integral component of membrane;serine-type endopeptidase activity	-	-
g_001685	A0A0F7S8G8	Uncharacterized protein	-	-	-	-	-	-	-	-	-
g_001693	A0A127Z4R4	Uncharacterized protein	-	-	-	-	-	-	-	-	-
g_001699	A0A0F7SDV5	Uncharacterized protein	PF07719	Tetratricopeptide repeat	IPR011990;IPR013105;IPR019734;IPR013026	Tetratricopeptide-like helical domain superfamily;Tetratricopeptide repeat 2;Tetratricopeptide repeat;Tetratricopeptide repeat-containing domain	-	-	-	-	-
g_001702	A0A127Z589	Actin-related protein 8	PF00022	Actin	IPR027668;IPR004000	Actin-related protein 8/Plant actin-related protein 9;Actin family	GO:0005634;GO:0006351;GO:0031011;GO:0000166;GO:0006338;GO:0006355;GO:0005524	cellular_component;biological_process;cellular_component;molecular_function;biological_process;biological_process;molecular_function	nucleus;transcription, DNA-templated;Ino80 complex;nucleotide binding;chromatin remodeling;regulation of transcription, DNA-templated;ATP binding	-	-
g_001707	A0A0F7S2P6	Uncharacterized protein	PF00400	WD domain, G-beta repeat	IPR015943;IPR017986;IPR036322;IPR001680	WD40/YVTN repeat-like-containing domain superfamily;WD40-repeat-containing domain;WD40-repeat-containing domain superfamily;WD40 repeat	-	-	-	ko05132;ko04962;ko04145;	Salmonella infection;Vasopressin-regulated water reabsorption;Phagosome;
g_001737	A0A0F7S7Y2	Uncharacterized protein	PF08229	R membrane protein SH3	IPR013248	Secretory component protein Psh3/Shr3	GO:0016020;GO:0016021	cellular_component;cellular_component	membrane;integral component of membrane	-	-
g_001751	A0A127Z4J6	Related to Y14, exon junction complex	PF00076	RNA recognition motif. (a.k.a. RRM, RBD, or RNP domain)	IPR033744;IPR000504;IPR012677;IPR035979;IPR008111	RBM8, RNA recognition motif;RNA recognition motif domain;Nucleotide-binding alpha-beta plait domain superfamily;RNA-binding domain superfamily;RNA-binding motif protein 8	GO:0005634;GO:0003729;GO:0005737;GO:0003723;GO:0003676;GO:0006396	cellular_component;molecular_function;cellular_component;molecular_function;molecular_function;biological_process	nucleus;mRNA binding;cytoplasm;RNA binding;nucleic acid binding;RNA processing	-	-
g_001777	A0A0F7SCI9	Uncharacterized protein	PF09435	ungal protein of unknown function (DUF2015)	IPR018559	Protein of unknown function DUF2015	-	-	-	-	-
g_001779	A0A0F7S9U6	Related to Kinesin	PF00225	Kinesin motor domain	IPR027417;IPR036961;IPR001752;IPR019821;IPR027640	P-loop containing nucleoside triphosphate hydrolase;Kinesin motor domain superfamily;Kinesin motor domain;Kinesin motor domain, conserved site;Kinesin-like protein	GO:0007018;GO:0000166;GO:0003774;GO:0003777;GO:0008017;GO:0005524	biological_process;molecular_function;molecular_function;molecular_function;molecular_function;molecular_function	microtubule-based movement;nucleotide binding;motor activity;microtubule motor activity;microtubule binding;ATP binding	-	-
g_001780	A0A127Z4G9	Uncharacterized protein	-	-	-	-	GO:0016020;GO:0016021	cellular_component;cellular_component	membrane;integral component of membrane	-	-
g_001790	A0A127Z4G5	Uncharacterized protein	-	-	-	-	-	-	-	-	-
g_001797	A0A127Z4J4	C-terminal kinesin	PF00225	Kinesin motor domain	IPR027417;IPR036961;IPR027640;IPR001752	P-loop containing nucleoside triphosphate hydrolase;Kinesin motor domain superfamily;Kinesin-like protein;Kinesin motor domain	GO:0007018;GO:0000166;GO:0003774;GO:0003777;GO:0008017;GO:0005524	biological_process;molecular_function;molecular_function;molecular_function;molecular_function;molecular_function	microtubule-based movement;nucleotide binding;motor activity;microtubule motor activity;microtubule binding;ATP binding	-	-
g_001801	A0A127Z4I2	Related to CYB2-lactate dehydrogenase cytochrome b2	PF01070	MN-dependent dehydrogenase	IPR012133;IPR008259;IPR013785;IPR037396;IPR000262	Alpha-hydroxy acid dehydrogenase, FMN-dependent;FMN-dependent alpha-hydroxy acid dehydrogenase, active site;Aldolase-type TIM barrel;FMN hydroxy acid dehydrogenase domain;FMN-dependent dehydrogenase	GO:0003824;GO:0016491;GO:0055114;GO:0010181	molecular_function;molecular_function;biological_process;molecular_function	catalytic activity;oxidoreductase activity;oxidation-reduction process;FMN binding	-	-
g_001802	A0A127Z4E1	Uncharacterized protein	PF15496	omain of unknown function (DUF4646)	IPR028018	Protein of unknown function DUF4646	-	-	-	-	-
g_001803	A0A127Z4F8	Alpha-galactosidase	PF16499	Alpha galactosidase A	IPR013785;IPR017853;IPR008979;IPR002241;IPR013780	Aldolase-type TIM barrel;Glycoside hydrolase superfamily;Galactose-binding-like domain superfamily;Glycoside hydrolase, family 27;Glycosyl hydrolase, all-beta	GO:0003824;GO:0004557;GO:0005975;GO:0004553;GO:0052692;GO:0016787;GO:0016798;GO:0008152	molecular_function;molecular_function;biological_process;molecular_function;molecular_function;molecular_function;molecular_function;biological_process	catalytic activity;alpha-galactosidase activity;carbohydrate metabolic process;hydrolase activity, hydrolyzing O-glycosyl compounds;raffinose alpha-galactosidase activity;hydrolase activity;hydrolase activity, acting on glycosyl bonds;metabolic process	-	-
g_001804	A0A0F7RV20	Uncharacterized protein	-	-	-	-	GO:0016020;GO:0016021	cellular_component;cellular_component	membrane;integral component of membrane	-	-
g_001845	A0A0F7SDJ1	Uncharacterized protein	-	-	-	-	-	-	-	-	-
g_001854	A0A0F7S0D6	Related to RER1 protein	PF03248	Rer1 family	IPR004932	Retrieval of early ER protein Rer1	GO:0016020;GO:0005783;GO:0030134;GO:0000324;GO:0006888;GO:0030137;GO:0005794;GO:0006621;GO:0016021;GO:0006890	cellular_component;cellular_component;cellular_component;cellular_component;biological_process;cellular_component;cellular_component;biological_process;cellular_component;biological_process	membrane;endoplasmic reticulum;COPII-coated ER to Golgi transport vesicle;fungal-type vacuole;ER to Golgi vesicle-mediated transport;COPI-coated vesicle;Golgi apparatus;protein retention in ER lumen;integral component of membrane;retrograde vesicle-mediated transport, Golgi to ER	-	-
g_001910	A0A0F7RWP0	Uncharacterized protein	PF16188;PF00557;PF16189;PF01321	C-terminal region of peptidase_M24;Metallopeptidase family M24;Creatinase/Prolidase N-terminal domain;Creatinase/Prolidase N-terminal domain	IPR029149;IPR000994;IPR032416;IPR033740;IPR036005;IPR000587	Creatinase/Aminopeptidase P/Spt16, N-terminal;Peptidase M24;Peptidase M24, C-terminal domain;Aminopeptidase P;Creatinase/aminopeptidase-like;Creatinase, N-terminal	GO:0070006;GO:0006508;GO:0016787;GO:0046872	molecular_function;biological_process;molecular_function;molecular_function	metalloaminopeptidase activity;proteolysis;hydrolase activity;metal ion binding	-	-
g_001912	A0A127ZHY4	Probable cell division control protein CDC3	PF00735	Septin	IPR027417;IPR030379;IPR016491	P-loop containing nucleoside triphosphate hydrolase;Septin-type guanine nucleotide-binding (G) domain;Septin	GO:0005525;GO:0051301;GO:0000166	molecular_function;biological_process;molecular_function	GTP binding;cell division;nucleotide binding	-	-
g_001939	A0A127ZGX7	Probable Clb1-B-type cyclin 1	PF00134;PF02984	Cyclin, N-terminal domain;Cyclin, C-terminal domain	IPR036915;IPR013763;IPR006671;IPR004367	Cyclin-like superfamily;Cyclin-like;Cyclin, N-terminal;Cyclin, C-terminal domain	GO:0005634	cellular_component	nucleus	ko04011;ko04111;	MAPK signaling pathway - yeast;Cell cycle - yeast;
g_001947	A0A0F7S7X4	Uncharacterized protein	-	-	-	-	-	-	-	-	-
g_001950	A0A127ZI24	Probable RHO1-GTP-binding protein of the rho subfamily of ras-like proteins	PF00071	Ras family	IPR027417;IPR003578;IPR005225;IPR001806	P-loop containing nucleoside triphosphate hydrolase;Small GTPase superfamily, Rho type;Small GTP-binding protein domain;Small GTPase superfamily	GO:0007264;GO:0000166;GO:0003924;GO:0005525;GO:0005622	biological_process;molecular_function;molecular_function;molecular_function;cellular_component	small GTPase mediated signal transduction;nucleotide binding;GTPase activity;GTP binding;intracellular	-	-
g_001953	A0A127ZGR7	Related to acyl-CoA dehydrogenase	PF02771;PF02770;PF00441	Acyl-CoA dehydrogenase, N-terminal domain;Acyl-CoA dehydrogenase, middle domain;Acyl-CoA dehydrogenase, C-terminal domain	IPR013786;IPR009100;IPR036250;IPR037069;IPR009075;IPR006091	Acyl-CoA dehydrogenase/oxidase, N-terminal;Acyl-CoA dehydrogenase/oxidase, N-terminal and middle domain superfamily;Acyl-CoA dehydrogenase-like, C-terminal;Acyl-CoA dehydrogenase/oxidase, N-terminal domain superfamily;Acyl-CoA dehydrogenase/oxidase C-terminal;Acyl-CoA oxidase/dehydrogenase, central domain	GO:0016627;GO:0055114;GO:0050660;GO:0008152;GO:0016491	molecular_function;biological_process;molecular_function;biological_process;molecular_function	oxidoreductase activity, acting on the CH-CH group of donors;oxidation-reduction process;flavin adenine dinucleotide binding;metabolic process;oxidoreductase activity	-	-
g_001961	A0A127ZH00	Uncharacterized protein	-	-	-	-	-	-	-	-	-
g_001966	A0A0F7S1A6	Related to PIN4-protein involved in G2/M phase progression and response to DNA damage	PF01424;PF00076	R3H domain;RNA recognition motif. (a.k.a. RRM, RBD, or RNP domain)	IPR034069;IPR012677;IPR000504;IPR035979;IPR001374;IPR036867	R3H domain, Cip2-type;Nucleotide-binding alpha-beta plait domain superfamily;RNA recognition motif domain;RNA-binding domain superfamily;R3H domain;R3H domain superfamily	GO:0003676;GO:0003723	molecular_function;molecular_function	nucleic acid binding;RNA binding	-	-
g_001968	A0A127ZIP4	Uncharacterized protein	PF00651	BTB/POZ domain	IPR008974;IPR000210;IPR011333	TRAF-like;BTB/POZ domain;SKP1/BTB/POZ domain superfamily	-	-	-	-	-
g_001980	A0A127ZGV2	Uncharacterized protein	-	-	IPR036420;IPR001357;IPR022047	BRCT domain superfamily;BRCT domain;Microcephalin-like	-	-	-	-	-
g_001984	W3VRK7	U6 snRNA-associated Sm-like protein LSm2	PF01423	LSM domain	IPR010920;IPR016654;IPR001163	LSM domain superfamily;U6 snRNA-associated Sm-like protein LSm2;LSM domain, eukaryotic/archaea-type	GO:0030529;GO:0005634;GO:0008380;GO:0006397;GO:0046540;GO:0000398;GO:0005681;GO:0000932;GO:0003723;GO:0005732;GO:0008266;GO:0005688;GO:1990726;GO:0005730	;cellular_component;biological_process;biological_process;cellular_component;biological_process;cellular_component;cellular_component;molecular_function;cellular_component;molecular_function;cellular_component;cellular_component;cellular_component	;nucleus;RNA splicing;mRNA processing;U4/U6 x U5 tri-snRNP complex;mRNA splicing, via spliceosome;spliceosomal complex;P-body;RNA binding;small nucleolar ribonucleoprotein complex;poly(U) RNA binding;U6 snRNP;Lsm1-7-Pat1 complex;nucleolus	-	-
g_001986	V5EX86	Tubulin gamma chain	PF03953;PF00091	Tubulin C-terminal domain;Tubulin/FtsZ family, GTPase domain	IPR000217;IPR018316;IPR017975;IPR003008;IPR008280;IPR002454;IPR037103;IPR023123;IPR036525	Tubulin;Tubulin/FtsZ, 2-layer sandwich domain;Tubulin, conserved site;Tubulin/FtsZ, GTPase domain;Tubulin/FtsZ, C-terminal;Gamma tubulin;Tubulin/FtsZ, C-terminal domain superfamily;Tubulin, C-terminal;Tubulin/FtsZ, GTPase domain superfamily	GO:0000930;GO:0005874;GO:0031122;GO:0000166;GO:0003924;GO:0005525;GO:0007020;GO:0007017	cellular_component;cellular_component;biological_process;molecular_function;molecular_function;molecular_function;biological_process;biological_process	gamma-tubulin complex;microtubule;cytoplasmic microtubule organization;nucleotide binding;GTPase activity;GTP binding;microtubule nucleation;microtubule-based process	-	-
g_001993	A0A127ZI82	Related to YPT7-GTP-binding protein of the RAB family	PF00071	Ras family	IPR027417;IPR005225;IPR001806	P-loop containing nucleoside triphosphate hydrolase;Small GTP-binding protein domain;Small GTPase superfamily	GO:0005525;GO:0003924	molecular_function;molecular_function	GTP binding;GTPase activity	-	-
g_002001	A0A0F7S214	Uncharacterized protein	-	-	-	-	GO:0016020;GO:0016021	cellular_component;cellular_component	membrane;integral component of membrane	-	-
g_002013	A0A127ZIA1	Uncharacterized protein	PF00150	Cellulase (glycosyl hydrolase family 5)	IPR001547;IPR017853	Glycoside hydrolase, family 5;Glycoside hydrolase superfamily	GO:0016020;GO:0005975;GO:0016021;GO:0004553	cellular_component;biological_process;cellular_component;molecular_function	membrane;carbohydrate metabolic process;integral component of membrane;hydrolase activity, hydrolyzing O-glycosyl compounds	-	-
g_002023	A0A0F7RWP7	Probable general amino acid permease	PF00324	Amino acid permease	IPR004841;IPR002293	Amino acid permease/ SLC12A domain;Amino acid/polyamine transporter I	GO:0016020;GO:0022857;GO:0055085;GO:0016021	cellular_component;molecular_function;biological_process;cellular_component	membrane;transmembrane transporter activity;transmembrane transport;integral component of membrane	-	-
g_002029	A0A127ZGZ9	Uncharacterized protein	-	-	-	-	-	-	-	-	-
g_002033	A0A0F7S1B3	Uncharacterized protein	PF01266	AD dependent oxidoreductase	IPR036188;IPR006076	FAD/NAD(P)-binding domain superfamily;FAD dependent oxidoreductase	GO:0016491;GO:0055114	molecular_function;biological_process	oxidoreductase activity;oxidation-reduction process	-	-
g_002036	A0A0F7S4F6	Uncharacterized protein	PF11559	Afadin- and alpha -actinin-Binding	IPR021622	Afadin/alpha-actinin-binding	-	-	-	-	-
g_002038	A0A0F7S1B9	Uncharacterized protein	PF13460	NAD(P)H-binding	IPR016040;IPR036291	NAD(P)-binding domain;NAD(P)-binding domain superfamily	-	-	-	-	-
g_002041	A0A0F7S1S8	Probable Alpha-L-arabinofuranosidase	PF03664	lycosyl hydrolase family 62	IPR023296;IPR005193	Glycosyl hydrolase, five-bladed beta-propellor domain superfamily;Glycoside hydrolase, family 62, arabinosidase	GO:0046556;GO:0046373	molecular_function;biological_process	alpha-L-arabinofuranosidase activity;L-arabinose metabolic process	-	-
g_002045	A0A0F7RX98	Related to alpha-actinin	PF00307;PF08726	Calponin homology (CH) domain;Ca2+ insensitive EF hand	IPR014837;IPR011992;IPR002048;IPR001715;IPR036872;IPR001589;IPR018247	EF-hand, Ca insensitive;EF-hand domain pair;EF-hand domain;Calponin homology domain;CH domain superfamily;Actinin-type actin-binding domain, conserved site;EF-Hand 1, calcium-binding site	GO:0003779;GO:0005509	molecular_function;molecular_function	actin binding;calcium ion binding	-	-
g_002055	A0A0F7S3T7	Ribonucleoside-diphosphate reductase	PF03477;PF00317;PF02867	ATP cone domain;Ribonucleotide reductase, all-alpha domain;Ribonucleotide reductase, barrel domain	IPR013509;IPR008926;IPR000788;IPR005144;IPR013346	Ribonucleotide reductase large subunit, N-terminal;Ribonucleotide reductase R1 subunit, N-terminal;Ribonucleotide reductase large subunit, C-terminal;ATP-cone domain;Ribonucleotide reductase, class I , alpha subunit	GO:0055114;GO:0006260;GO:0000166;GO:0004748;GO:0016491;GO:0005524	biological_process;biological_process;molecular_function;molecular_function;molecular_function;molecular_function	oxidation-reduction process;DNA replication;nucleotide binding;ribonucleoside-diphosphate reductase activity, thioredoxin disulfide as acceptor;oxidoreductase activity;ATP binding	-	-
g_002057	A0A127Z7X5	Uncharacterized protein	PF03167	Uracil DNA glycosylase superfamily	IPR036895;IPR015637;IPR005122	Uracil-DNA glycosylase-like domain superfamily;G/U mismatch-specific DNA glycosylase;Uracil-DNA glycosylase-like	GO:0019104;GO:0006281	molecular_function;biological_process	DNA N-glycosylase activity;DNA repair	-	-
g_002072	A0A0F7RV85	Uncharacterized protein	-	-	-	-	-	-	-	-	-
g_002082	A0A0F7RZ81	Related to Symplekin	PF11935;PF12295	omain of unknown function (DUF3453);Symplekin tight junction protein C terminal	IPR016024;IPR022075;IPR032460;IPR021850;IPR011989	Armadillo-type fold;Symplekin C-terminal;Symplekin/Pta1, N-terminal;Symplekin/Pta1;Armadillo-like helical	-	-	-	ko03015;ko04530;	mRNA surveillance pathway;Tight junction;
g_002084	A0A127Z8F0	Probable phenol 2-monooxygenase	PF07976;PF01494	Phenol hydroxylase, C-terminal dimerisation domain;AD binding domain	IPR036188;IPR002938;IPR012941;IPR036249	FAD/NAD(P)-binding domain superfamily;FAD-binding domain;Phenol hydroxylase, C-terminal dimerisation domain;Thioredoxin-like superfamily	GO:0071949;GO:0055114;GO:0004497	molecular_function;biological_process;molecular_function	FAD binding;oxidation-reduction process;monooxygenase activity	ko00627;ko00623;ko00361;	Aminobenzoate degradation;Toluene degradation;Chlorocyclohexane and chlorobenzene degradation;
g_002108	A0A0F7RWU5	Related to Type I protein geranylgeranyltransferase beta subunit	PF00432	Prenyltransferase and squalene oxidase repeat	IPR008930;IPR001330	Terpenoid cyclases/protein prenyltransferase alpha-alpha toroid;PFTB repeat	GO:0003824;GO:0016740	molecular_function;molecular_function	catalytic activity;transferase activity	-	-
g_002111	A0A0F7RUN9	Peptide hydrolase	PF04389	Peptidase family M28	IPR007484	Peptidase M28	GO:0016020;GO:0008233;GO:0046872;GO:0006508;GO:0016787;GO:0016021	cellular_component;molecular_function;molecular_function;biological_process;molecular_function;cellular_component	membrane;peptidase activity;metal ion binding;proteolysis;hydrolase activity;integral component of membrane	-	-
g_002117	A0A127Z879	Related to SNF5-component of SWI/SNF transcription activator complex	PF04855	SNF5 / SMARCB1 / INI1	IPR006939	SNF5/SMARCB1/INI1	GO:0006338;GO:0000228	biological_process;cellular_component	chromatin remodeling;nuclear chromosome	-	-
g_002120	A0A0F7RYL1	Uncharacterized protein	PF09340	Histone acetyltransferase subunit NuA4	IPR015418	Chromatin modification-related protein Eaf6	GO:0016573;GO:0000123	biological_process;cellular_component	histone acetylation;histone acetyltransferase complex	-	-
g_002126	A0A0F7SA94	Uncharacterized protein	PF00076	RNA recognition motif. (a.k.a. RRM, RBD, or RNP domain)	IPR035979;IPR000504;IPR012677	RNA-binding domain superfamily;RNA recognition motif domain;Nucleotide-binding alpha-beta plait domain superfamily	GO:0003676;GO:0003723	molecular_function;molecular_function	nucleic acid binding;RNA binding	-	-
g_002127	A0A127Z9J4	Uncharacterized protein	PF00498	HA domain	IPR000253;IPR008984	Forkhead-associated (FHA) domain;SMAD/FHA domain superfamily	GO:0016020;GO:0016021	cellular_component;cellular_component	membrane;integral component of membrane	-	-
g_002133	A0A127ZA28	Uncharacterized protein	PF10138	vWA found in TerF C terminus	IPR019303;IPR036465;IPR002035	vWA found in TerF C terminus;von Willebrand factor A-like domain superfamily;von Willebrand factor, type A	-	-	-	-	-
g_002147	A0A127Z872	Related to transport protein USO1	PF04871;PF04869	Uso1 / p115 like vesicle tethering protein, C terminal region;Uso1 / p115 like vesicle tethering protein, head region	IPR006953;IPR006955;IPR016024	Vesicle tethering protein Uso1/P115-like , head domain;Uso1/p115-like vesicle tethering protein, C-terminal;Armadillo-type fold	GO:0016020;GO:0005737;GO:0008565;GO:0048280;GO:0000139;GO:0006886	cellular_component;cellular_component;molecular_function;biological_process;cellular_component;biological_process	membrane;cytoplasm;protein transporter activity;vesicle fusion with Golgi apparatus;Golgi membrane;intracellular protein transport	-	-
g_002149	A0A0F7RRW2	Uncharacterized protein	PF02958	cdysteroid kinase	IPR004119;IPR011009	Protein of unknown function DUF227;Protein kinase-like domain superfamily	-	-	-	-	-
g_002159	A0A127Z890	Uncharacterized protein	-	-	-	-	-	-	-	-	-
g_002177	A0A0F7S2L4	Related to ANT1-Peroxisomal transporter of adenine nucleotides	PF00153	Mitochondrial carrier protein	IPR023395;IPR018108	Mitochondrial carrier domain superfamily;Mitochondrial substrate/solute carrier	GO:0016020;GO:0016021	cellular_component;cellular_component	membrane;integral component of membrane	-	-
g_002196	A0A127Z9R8	Uncharacterized protein	PF10156	Subunit 17 of Mediator complex	IPR019313	Mediator complex, subunit Med17	GO:0005634;GO:0006357;GO:0006351;GO:0006355;GO:0016592;GO:0001104	cellular_component;biological_process;biological_process;biological_process;cellular_component;molecular_function	nucleus;regulation of transcription by RNA polymerase II;transcription, DNA-templated;regulation of transcription, DNA-templated;mediator complex;RNA polymerase II transcription cofactor activity	-	-
g_002200	A0A0F7S1M4	Related to NADPH-dependent beta-ketoacyl reductase	PF13561;PF00106	noyl-(Acyl carrier protein) reductase;short chain dehydrogenase	IPR020904;IPR002347;IPR036291	Short-chain dehydrogenase/reductase, conserved site;Short-chain dehydrogenase/reductase SDR;NAD(P)-binding domain superfamily	GO:0016491;GO:0055114	molecular_function;biological_process	oxidoreductase activity;oxidation-reduction process	-	-
g_002213	A0A0F7SCM5	Uncharacterized protein	PF00501;PF13193	AMP-binding enzyme;AMP-binding enzyme C-terminal domain	IPR025110;IPR000873;IPR020845	AMP-binding enzyme, C-terminal domain;AMP-dependent synthetase/ligase;AMP-binding, conserved site	GO:0003824;GO:0008152	molecular_function;biological_process	catalytic activity;metabolic process	-	-
g_002215	A0A0F7S860	Uncharacterized protein	PF08240;PF00107	Alcohol dehydrogenase GroES-like domain;Zinc-binding dehydrogenase	IPR013154;IPR013149;IPR020843;IPR011032;IPR036291	Alcohol dehydrogenase, N-terminal;Alcohol dehydrogenase, C-terminal;Polyketide synthase, enoylreductase domain;GroES-like superfamily;NAD(P)-binding domain superfamily	GO:0016491;GO:0055114	molecular_function;biological_process	oxidoreductase activity;oxidation-reduction process	-	-
g_002217	A0A0F7S1N0	Uncharacterized protein	PF12697	Alpha/beta hydrolase family	IPR029058;IPR000073	Alpha/Beta hydrolase fold;Alpha/beta hydrolase fold-1	-	-	-	-	-
g_002218	A0A127Z9U1	Uncharacterized protein	PF04750	AR-17a/AIG1-like protein	IPR006838	FAR-17a/AIG1-like protein	GO:0016020;GO:0016021	cellular_component;cellular_component	membrane;integral component of membrane	-	-
g_002219	A0A0F7RYJ3	Probable choline-sulfatase	PF12411;PF00884	Choline sulfatase enzyme C terminal;Sulfatase	IPR024607;IPR017785;IPR017849;IPR017850;IPR000917;IPR025863	Sulfatase, conserved site;Choline-sulfatase;Alkaline phosphatase-like, alpha/beta/alpha;Alkaline-phosphatase-like, core domain superfamily;Sulfatase, N-terminal;Choline sulfatase enzyme C-terminal domain	GO:0003824;GO:0008152;GO:0008484	molecular_function;biological_process;molecular_function	catalytic activity;metabolic process;sulfuric ester hydrolase activity	-	-
g_002956	A0A0F7S0W1	Related to Carboxymuconolactone decarboxylase	PF02627	Carboxymuconolactone decarboxylase family	IPR003779;IPR029032	Carboxymuconolactone decarboxylase-like;AhpD-like	GO:0098869;GO:0055114;GO:0051920	biological_process;biological_process;molecular_function	cellular oxidant detoxification;oxidation-reduction process;peroxiredoxin activity	-	-
g_002970	A0A0F7RZA4	Related to Long-chain-fatty-acid--CoA ligase 6	PF00501	AMP-binding enzyme	IPR000873;IPR020845	AMP-dependent synthetase/ligase;AMP-binding, conserved site	GO:0016874;GO:0008152;GO:0003824	molecular_function;biological_process;molecular_function	ligase activity;metabolic process;catalytic activity	ko00071;ko00061;ko04146;ko04920;ko03320;ko02024;ko01212;	Fatty acid degradation;Fatty acid biosynthesis;Peroxisome;Adipocytokine signaling pathway;PPAR signaling pathway;Quorum sensing;Fatty acid metabolism;
g_002979	A0A127Z8V4	Uncharacterized protein	PF13419	Haloacid dehalogenase-like hydrolase	IPR023214;IPR006439;IPR023198;IPR036412	HAD superfamily;HAD hydrolase, subfamily IA;Phosphoglycolate phosphatase-like, domain 2;HAD-like superfamily	GO:0008152;GO:0016787	biological_process;molecular_function	metabolic process;hydrolase activity	-	-
g_002982	A0A0F7S2B4	Uncharacterized protein	PF00806	Pumilio-family RNA binding repeat	IPR033133;IPR011989;IPR001313;IPR016024	Pumilio homology domain;Armadillo-like helical;Pumilio RNA-binding repeat;Armadillo-type fold	GO:0003723	molecular_function	RNA binding	-	-
g_002991	A0A127Z8U1	Uncharacterized protein	PF12722	High-temperature-induced dauer-formation protein	IPR026705	Hid-1/Ecm30	-	-	-	-	-
g_002993	A0A0F7S8M5	Uncharacterized protein	PF00782	ual specificity phosphatase, catalytic domain	IPR029021;IPR000387;IPR000340	Protein-tyrosine phosphatase-like;Tyrosine specific protein phosphatases domain;Dual specificity phosphatase, catalytic domain	GO:0016791;GO:0016311;GO:0006470;GO:0008138	molecular_function;biological_process;biological_process;molecular_function	phosphatase activity;dephosphorylation;protein dephosphorylation;protein tyrosine/serine/threonine phosphatase activity	-	-
g_003002	A0A127ZA86	Uncharacterized protein	PF00010	Helix-loop-helix DNA-binding domain	IPR011598;IPR036638	Myc-type, basic helix-loop-helix (bHLH) domain;Helix-loop-helix DNA-binding domain superfamily	GO:0046983	molecular_function	protein dimerization activity	-	-
g_003045	A0A127Z8K6	Uncharacterized protein	PF00472	RF-1 domain	IPR000352	Peptide chain release factor class I/class II	GO:0006415;GO:0003747	biological_process;molecular_function	translational termination;translation release factor activity	-	-
g_003047	A0A0F7S0B7	Mediator of RNA polymerase II transcription subunit 7	PF05983	MED7 protein	IPR037212;IPR009244	Mediator complex, subunit Med7/Med21-like;Mediator complex, subunit Med7	GO:0005634;GO:0006357;GO:0006351;GO:0006355;GO:0016592;GO:0001104	cellular_component;biological_process;biological_process;biological_process;cellular_component;molecular_function	nucleus;regulation of transcription by RNA polymerase II;transcription, DNA-templated;regulation of transcription, DNA-templated;mediator complex;RNA polymerase II transcription cofactor activity	-	-
g_003056	A0A127Z8M3	Related to CDC39-transcriptional regulator protein	PF16415;PF16418;PF04054;PF12842;PF16417	CCR4-NOT transcription complex subunit 1 CAF1-binding domain;CCR4-NOT transcription complex subunit 1 HEAT repeat;CCR4-Not complex component, Not1;omain of unknown function (DUF3819);CCR4-NOT transcription complex subunit 1 TTP binding domain	IPR032193;IPR007196;IPR032194;IPR038535;IPR032191;IPR016021;IPR024557	CCR4-NOT transcription complex subunit 1, TTP binding domain;CCR4-Not complex component, Not1, C-terminal;CCR4-NOT transcription complex subunit 1, HEAT repeat;CCR4-NOT subunit 1, TTP binding domain superfamily;CCR4-NOT transcription complex subunit 1, CAF1-binding domain;MIF4G-like domain superfamily;CCR4-Not complex, Not1 subunit, domain of unknown function DUF3819	-	-	-	ko03018	RNA degradation
g_003063	A0A127ZAK7	Related to Alpha-1,2 glucosyltransferase ALG10	PF04922	IE2/ALG10 family	IPR016900	Alpha-2-glucosyltransferase Alg10	GO:0016020;GO:0016740;GO:0005789;GO:0006488;GO:0004583;GO:0016021	cellular_component;molecular_function;cellular_component;biological_process;molecular_function;cellular_component	membrane;transferase activity;endoplasmic reticulum membrane;dolichol-linked oligosaccharide biosynthetic process;dolichyl-phosphate-glucose-glycolipid alpha-glucosyltransferase activity;integral component of membrane	ko00510	N-Glycan biosynthesis
g_003065	A0A0F7S0A3	Probable myo-inositol 1-phosphate synthase	PF07994;PF01658	Myo-inositol-1-phosphate synthase;Myo-inositol-1-phosphate synthase	IPR002587;IPR013021;IPR036291	Myo-inositol-1-phosphate synthase;Myo-inositol-1-phosphate synthase, GAPDH-like;NAD(P)-binding domain superfamily	GO:0006021;GO:0004512;GO:0008654	biological_process;molecular_function;biological_process	inositol biosynthetic process;inositol-3-phosphate synthase activity;phospholipid biosynthetic process	ko00562;ko00521;	Inositol phosphate metabolism;Streptomycin biosynthesis;
g_003067	A0A0F7RVR8	Uncharacterized protein	-	-	-	-	-	-	-	-	-
g_003070	A0A0F7S195	Probable ARL1-ADP-ribosylation factor	PF00025	ADP-ribosylation factor family	IPR027417;IPR024156;IPR005225;IPR006689	P-loop containing nucleoside triphosphate hydrolase;Small GTPase superfamily, ARF type;Small GTP-binding protein domain;Small GTPase superfamily, ARF/SAR type	GO:0005525;GO:0000166;GO:0005622	molecular_function;molecular_function;cellular_component	GTP binding;nucleotide binding;intracellular	-	-
g_003086	A0A0F7RVQ2	Autophagy-related protein	PF02991	Autophagy protein Atg8 ubiquitin like	IPR029071;IPR004241	Ubiquitin-like domain superfamily;Autophagy protein Atg8 ubiquitin-like	GO:0006914;GO:0005737;GO:0005829;GO:0000324	biological_process;cellular_component;cellular_component;cellular_component	autophagy;cytoplasm;cytosol;fungal-type vacuole	ko04727;ko04068;ko04140;ko04212;ko04139;	GABAergic synapse;FoxO signaling pathway;Regulation of autophagy;Longevity regulating pathway - worm;Regulation of mitophagy - yeast;
g_003101	A0A0F7SBU0	Probable UTP-glucose-1-phosphate uridylyltransferase	PF01704	UTP--glucose-1-phosphate uridylyltransferase	IPR002618;IPR029044;IPR016267	UDPGP family;Nucleotide-diphospho-sugar transferases;UTP--glucose-1-phosphate uridylyltransferase	GO:0016740;GO:0006011;GO:0016779;GO:0003983;GO:0070569;GO:0008152	molecular_function;biological_process;molecular_function;molecular_function;molecular_function;biological_process	transferase activity;UDP-glucose metabolic process;nucleotidyltransferase activity;UTP:glucose-1-phosphate uridylyltransferase activity;uridylyltransferase activity;metabolic process	ko00040;ko00520;ko00500;ko00052;	Pentose and glucuronate interconversions;Amino sugar and nucleotide sugar metabolism;Starch and sucrose metabolism;Galactose metabolism;
g_003103	A0A0F7RX57	Related to hydroxyquinol-1,2-dioxygenase	PF00775;PF04444	ioxygenase;Catechol dioxygenase N terminus	IPR007535;IPR015889;IPR000627	Catechol dioxygenase, N-terminal;Intradiol ring-cleavage dioxygenase, core;Intradiol ring-cleavage dioxygenase, C-terminal	GO:0003824;GO:0055114;GO:0008199;GO:0006725;GO:0009712;GO:0051213;GO:0018576;GO:0005506;GO:0016702	molecular_function;biological_process;molecular_function;biological_process;biological_process;molecular_function;molecular_function;molecular_function;molecular_function	catalytic activity;oxidation-reduction process;ferric iron binding;cellular aromatic compound metabolic process;catechol-containing compound metabolic process;dioxygenase activity;catechol 1,2-dioxygenase activity;iron ion binding;oxidoreductase activity, acting on single donors with incorporation of molecular oxygen, incorporation of two atoms of oxygen	ko00623;ko00362;ko00361;ko01220;ko00364;	Toluene degradation;Benzoate degradation;Chlorocyclohexane and chlorobenzene degradation;Degradation of aromatic compounds;Fluorobenzoate degradation;
g_003104	A0A0F7SAJ1	Uncharacterized protein	-	-	-	-	-	-	-	-	-
g_003127	A0A127Z9V0	Probable DID2-class E vacuolar-protein sorting and endocytosis factor	PF03357	Snf7	IPR005024	Snf7 family	GO:0007034	biological_process	vacuolar transport	ko04144	Endocytosis
g_003128	A0A127Z8I9	U1 small nuclear ribonucleoprotein C	PF06220	U1 zinc finger	IPR000690;IPR003604;IPR017340;IPR013085;IPR036236	Matrin/U1-C, C2H2-type zinc finger;Matrin/U1-C-like, C2H2-type zinc finger;U1 small nuclear ribonucleoprotein C;U1-C, C2H2-type zinc finger;Zinc finger C2H2 superfamily	GO:0030529;GO:0005634;GO:0003729;GO:0030619;GO:0046872;GO:0000243;GO:0000398;GO:0003723;GO:0008270;GO:0005685;GO:0003676;GO:0000395;GO:0000387;GO:0071004	;cellular_component;molecular_function;molecular_function;molecular_function;cellular_component;biological_process;molecular_function;molecular_function;cellular_component;molecular_function;biological_process;biological_process;cellular_component	;nucleus;mRNA binding;U1 snRNA binding;metal ion binding;commitment complex;mRNA splicing, via spliceosome;RNA binding;zinc ion binding;U1 snRNP;nucleic acid binding;mRNA 5'-splice site recognition;spliceosomal snRNP assembly;U2-type prespliceosome	-	-
g_003139	A0A127ZCC0	Related to GYP1-GTPase activating protein	PF00566	Rab-GTPase-TBC domain	IPR035969;IPR000195	Rab-GTPase-TBC domain superfamily;Rab-GTPase-TBC domain	-	-	-	-	-
g_003156	A0A0F7S721	Uncharacterized protein	PF00069	Protein kinase domain	IPR011009;IPR017441;IPR008271;IPR000719	Protein kinase-like domain superfamily;Protein kinase, ATP binding site;Serine/threonine-protein kinase, active site;Protein kinase domain	GO:0004672;GO:0006468;GO:0005524	molecular_function;biological_process;molecular_function	protein kinase activity;protein phosphorylation;ATP binding	-	-
g_003161	A0A127ZBU3	Uncharacterized protein	-	-	-	-	-	-	-	-	-
g_003162	A0A127ZBU6	Uncharacterized protein	PF00620	RhoGAP domain	IPR008936;IPR000198	Rho GTPase activation protein;Rho GTPase-activating protein domain	GO:0007165	biological_process	signal transduction	-	-
g_003170	A0A0F7RWJ5	Related to AIF1-mitochondrial cell death effector	PF00070;PF07992	Pyridine nucleotide-disulphide oxidoreductase;Pyridine nucleotide-disulphide oxidoreductase	IPR036188;IPR023753	FAD/NAD(P)-binding domain superfamily;FAD/NAD(P)-binding domain	GO:0016491;GO:0055114	molecular_function;biological_process	oxidoreductase activity;oxidation-reduction process	-	-
g_003197	A0A0F7RVN1	Related to ACT1-actin	PF00022	Actin	IPR004000;IPR004001	Actin family;Actin, conserved site	-	-	-	-	-
g_003205	A0A0F7S301	Related to TNA1-high affinity nicotinic acid plasma membrane permease	-	-	IPR020846;IPR036259;IPR011701	Major facilitator superfamily domain;MFS transporter superfamily;Major facilitator superfamily	GO:0016020;GO:0055085;GO:0016021	cellular_component;biological_process;cellular_component	membrane;transmembrane transport;integral component of membrane	-	-
g_003236	A0A127ZBN3	Related to PSR1-plasma membrane phosphatase required for sodium stress response	PF03031	NLI interacting factor-like phosphatase	IPR011948;IPR023214;IPR004274;IPR036412	Dullard phosphatase domain, eukaryotic;HAD superfamily;FCP1 homology domain;HAD-like superfamily	GO:0016791;GO:0016311	molecular_function;biological_process	phosphatase activity;dephosphorylation	-	-
g_003241	A0A0F7RS83	Uncharacterized protein	-	-	-	-	-	-	-	-	-
g_003249	A0A0F7S375	Uncharacterized protein	PF04193	PQ loop repeat	IPR006603	PQ-loop repeat	GO:0016020;GO:0016021	cellular_component;cellular_component	membrane;integral component of membrane	-	-
g_003265	A0A0F7S1N4	Uncharacterized protein	-	-	-	-	-	-	-	-	-
g_003272	A0A0F7RVY3	Related to SEC31-component of the COPII coat of ER-golgi vesicles	PF07304	Steroid receptor RNA activator (SRA1)	IPR001680;IPR036322;IPR017986;IPR015943;IPR009917	WD40 repeat;WD40-repeat-containing domain superfamily;WD40-repeat-containing domain;WD40/YVTN repeat-like-containing domain superfamily;Steroid receptor RNA activator-protein/coat protein complex II, Sec31	-	-	-	ko04141	Protein processing in endoplasmic reticulum
g_003291	A0A0F7S2J5	Dolichyl-diphosphooligosaccharide--protein glycosyltransferase subunit 1	PF04597	Ribophorin I	IPR007676	Ribophorin I	GO:0016020;GO:0005783;GO:0016740;GO:0006486;GO:0005789;GO:0004579;GO:0016757;GO:0016021	cellular_component;cellular_component;molecular_function;biological_process;cellular_component;molecular_function;molecular_function;cellular_component	membrane;endoplasmic reticulum;transferase activity;protein glycosylation;endoplasmic reticulum membrane;dolichyl-diphosphooligosaccharide-protein glycotransferase activity;transferase activity, transferring glycosyl groups;integral component of membrane	ko04141;ko00510;ko00513;	Protein processing in endoplasmic reticulum;N-Glycan biosynthesis;Various types of N-glycan biosynthesis;
g_003292	A0A0F7RYE4	Probable TSD2 protein, required for DNA replication	PF02724	CDC45-like protein	IPR003874	CDC45 family	GO:0006270	biological_process	DNA replication initiation	ko04113;ko04111;ko04110;	Meiosis - yeast;Cell cycle - yeast;Cell cycle;
g_003330	A0A127ZDP3	Related to PYC2-pyruvate carboxylase 2	PF01039;PF00364;PF02786;PF00289;PF02785	Carboxyl transferase domain;Biotin-requiring enzyme;Carbamoyl-phosphate synthase L chain, ATP binding domain;Biotin carboxylase, N-terminal domain;Biotin carboxylase C-terminal domain	IPR011054;IPR005482;IPR005481;IPR029045;IPR011761;IPR034733;IPR001882;IPR011764;IPR011763;IPR000089;IPR013815;IPR016185;IPR005479;IPR011053	Rudiment single hybrid motif;Biotin carboxylase, C-terminal;Biotin carboxylase-like, N-terminal domain;ClpP/crotonase-like domain superfamily;ATP-grasp fold;Acetyl-CoA carboxylase;Biotin-binding site;Biotin carboxylation domain;Acetyl-coenzyme A carboxyltransferase, C-terminal;Biotin/lipoyl attachment;ATP-grasp fold, subdomain 1;Pre-ATP-grasp domain superfamily;Carbamoyl-phosphate synthetase larg…	GO:0016874;GO:0046872;GO:0000166;GO:0005524	molecular_function;molecular_function;molecular_function;molecular_function	ligase activity;metal ion binding;nucleotide binding;ATP binding	-	-
g_003331	A0A127ZDQ8	Uncharacterized protein	PF00498	HA domain	IPR000253;IPR008984	Forkhead-associated (FHA) domain;SMAD/FHA domain superfamily	-	-	-	-	-
g_003339	A0A127ZDQ2	Probable general amino acid permease	PF00324	Amino acid permease	IPR004841;IPR002293;IPR004840	Amino acid permease/ SLC12A domain;Amino acid/polyamine transporter I;Amino acid permease, conserved site	GO:0016020;GO:0006865;GO:0022857;GO:0055085;GO:0016021	cellular_component;biological_process;molecular_function;biological_process;cellular_component	membrane;amino acid transport;transmembrane transporter activity;transmembrane transport;integral component of membrane	-	-
g_003346	A0A0F7S0M5	Related to 3-oxoadipate enol-lactone hydrolase	PF02627;PF12697;PF03096;PF00561;PF12146	Carboxymuconolactone decarboxylase family;Alpha/beta hydrolase family;Ndr family;alpha/beta hydrolase fold;Serine aminopeptidase, S33	IPR003779;IPR029058;IPR000073;IPR029032	Carboxymuconolactone decarboxylase-like;Alpha/Beta hydrolase fold;Alpha/beta hydrolase fold-1;AhpD-like	GO:0016787;GO:0055114;GO:0098869;GO:0051920	molecular_function;biological_process;biological_process;molecular_function	hydrolase activity;oxidation-reduction process;cellular oxidant detoxification;peroxiredoxin activity	-	-
g_003352	A0A127ZE62	Uncharacterized protein	-	-	IPR014752	Arrestin, C-terminal	GO:0007165	biological_process	signal transduction	-	-
g_003356	A0A0F7S0L8	Uncharacterized protein	PF13639	Ring finger domain	IPR001841;IPR013083	Zinc finger, RING-type;Zinc finger, RING/FYVE/PHD-type	-	-	-	-	-
g_003366	A0A0F7S991	Related to Peregrin	PF13831;PF10513;PF13832;PF00439;PF00855	PHD-finger;nhancer of polycomb-like;PHD-zinc-finger like domain;Bromodomain;PWWP domain	IPR001487;IPR011011;IPR019786;IPR001965;IPR034732;IPR019542;IPR000313;IPR013083;IPR036427;IPR019787	Bromodomain;Zinc finger, FYVE/PHD-type;Zinc finger, PHD-type, conserved site;Zinc finger, PHD-type;Extended PHD (ePHD) domain;Enhancer of polycomb-like, N-terminal;PWWP domain;Zinc finger, RING/FYVE/PHD-type;Bromodomain-like superfamily;Zinc finger, PHD-finger	GO:0046872	molecular_function	metal ion binding	-	-
g_003377	A0A0F7RXT5	Uncharacterized protein	PF14226;PF03171	non-haem dioxygenase in morphine synthesis N-terminal;2OG-Fe(II) oxygenase superfamily	IPR026992;IPR027443;IPR005123	Non-haem dioxygenase N-terminal domain;Isopenicillin N synthase-like;Oxoglutarate/iron-dependent dioxygenase	GO:0016491;GO:0055114	molecular_function;biological_process	oxidoreductase activity;oxidation-reduction process	-	-
g_003379	A0A127ZE93	Uncharacterized protein	-	-	-	-	-	-	-	-	-
g_003450	A0A127ZFY4	Related to spindle assembly checkpoint protein	PF08311;PF00069	Mad3/BUB1 homology region 1;Protein kinase domain	IPR011009;IPR015661;IPR008271;IPR013212;IPR000719	Protein kinase-like domain superfamily;Mitotic spindle checkpoint protein Bub1/Mad3;Serine/threonine-protein kinase, active site;Mad3/Bub1 homology region 1;Protein kinase domain	GO:0007094;GO:0004672;GO:0006468;GO:0005524	biological_process;molecular_function;biological_process;molecular_function	mitotic spindle assembly checkpoint;protein kinase activity;protein phosphorylation;ATP binding	-	-
g_003487	A0A127Z4U0	Probable 60S ribosomal protein L12	PF03946;PF00298	Ribosomal protein L11, N-terminal domain;Ribosomal protein L11, RNA binding domain	IPR036796;IPR036769;IPR020784;IPR000911;IPR020783	Ribosomal protein L11/L12, N-terminal domain superfamily;Ribosomal protein L11, C-terminal domain superfamily;Ribosomal protein L11, N-terminal;Ribosomal protein L11/L12;Ribosomal protein L11, C-terminal	GO:0030529;GO:0003735;GO:0005840;GO:0006412	;molecular_function;cellular_component;biological_process	;structural constituent of ribosome;ribosome;translation	-	-
g_003517	A0A140KMW6	Related to Retrovirus-related POL polyprotein	PF00078	Reverse transcriptase (RNA-dependent DNA polymerase)	IPR036691;IPR000477	Endonuclease/exonuclease/phosphatase superfamily;Reverse transcriptase domain	-	-	-	-	-
g_003518	A0A0F7S004	Uncharacterized protein	-	-	-	-	-	-	-	-	-
g_006705	A0A0F7S215	Probable xylitol dehydrogenase	PF08240;PF00107	Alcohol dehydrogenase GroES-like domain;Zinc-binding dehydrogenase	IPR013154;IPR002328;IPR013149;IPR011032;IPR036291	Alcohol dehydrogenase, N-terminal;Alcohol dehydrogenase, zinc-type, conserved site;Alcohol dehydrogenase, C-terminal;GroES-like superfamily;NAD(P)-binding domain superfamily	GO:0046872;GO:0016491;GO:0055114;GO:0008270	molecular_function;molecular_function;biological_process;molecular_function	metal ion binding;oxidoreductase activity;oxidation-reduction process;zinc ion binding	ko00040;ko00051;	Pentose and glucuronate interconversions;Fructose and mannose metabolism;
g_003876	-	-	-	-	-	-	-	-	-	-	-
g_005222	-	-	-	-	-	-	-	-	-	-	-
g_005238	-	-	-	-	-	-	-	-	-	-	-
